# Supplementary material for: Host-specific viral predation network on coral reefs
Source: ISME J. 2024 Dec 6;18(1):wrae240. doi: 10.1093/ismejo/wrae240 (PMC11694666; doi:10.1093/ismejo/wrae240)
Supplement: Supplementary_Tables_wrae240 [file supplementary_tables_wrae240.xlsx]

## Sheet: Table S1
Table S1
Sample_name	Date	Location	Site	Latitude	Longitude	Depth(m)	Sampling time (AM)	Seawater temperature (C)	Water condition	Viral abundance (VLP/ml)	Bacterial abundance (cells/ml)	Notes
CUR_002	2021-07-04	Curacao	Carmabi 1	12.1206	-68.9699	11	09:30:00	24	current	1.06671e+07	976848
CUR_003	2021-07-04	Curacao	Carmabi 2	12.1206	-68.9699	11	09:30:00	24	current	8.32163e+06	876197
CUR_004	2021-07-05	Curacao	Water factory 1	12.1095	-68.9551	11.6	10:23:00	24	current	8.77096e+06	768358
CUR_005	2021-07-05	Curacao	Water factory 2	12.1095	-68.9551	11.6	10:23:00	24	current	9.99314e+06	917536
CUR_007	2021-07-06	Curacao	Double reef 1	12.1074	-68.949	8	09:51:00	24	waves	1.51245e+07	1.96178e+06
CUR_008	2021-07-06	Curacao	Double reef 2	12.1074	-68.949	8	09:51:00	24	waves	NA	NA	Lost Anodisc
CUR_010	2021-07-07	Curacao	Mambo beach 1	12.0866	-68.9007	5.8	10:18:00	24	current	8.59123e+06	831264	Failed Virome extraction
CUR_011	2021-07-07	Curacao	Mambo beach 2	12.0866	-68.9007	5.8	10:18:00	24	current	9.8224e+06	1.38304e+06
CUR_012	2021-07-08	Curacao	Directeurs baai 1	12.0658	-68.86	9.1	09:27:00	24	strong current	1.06582e+07	1.10176e+06
CUR_013	2021-07-08	Curacao	Directeurs baai 2	12.0658	-68.86	9.1	09:27:00	24	strong current	1.01279e+07	1.11344e+06
CUR_014	2021-07-09	Curacao	Urchin plots	12.1242	-68.972	10	11:00:00	24	current	3.6297e+07	2.93414e+06
CUR_015	2021-07-10	Curacao	Punda beach 1	12.1027	-68.9332	4.5	09:47:00	23	waves	1.65354e+07	1.01549e+06
CUR_016	2021-07-10	Curacao	Punda beach 2	12.1027	-68.9332	4.5	09:47:00	23	waves	1.79463e+07	652430
CUR_017	2021-07-11	Curacao	Playa Jeremi 1	12.3287	-69.1509	4.5	10:00:00	24	current	1.32104e+07	608396
CUR_018	2021-07-11	Curacao	Playa Jeremi 2	12.3287	-69.1509	4.5	10:00:00	24	current	1.5475e+07	843845
CUR_019	2021-07-12	Curacao	Playa Kalki 1	12.3754	-69.1588	8	10:15:00	24	current	1.6131e+07	874400
CUR_020	2021-07-12	Curacao	Playa Kalki 2	12.3754	-69.1588	8	10:15:00	24	current	3.1606e+07	1.43876e+06
CUR_021	2021-07-13	Curacao	kleine knip	12.341	-69.1539	10	09:55:00	24	waves	1.83172e+07	960959

## Sheet: Tables S2 and S3
Table S2
Sample Name*	Sample Type*	Fraction	Extracted Method*	Method Used for Fluorescence	# Reads	Yield (Mbases)	Mean Quality Score	% Bases >= 30	raw	Reads post trimming	Reads post quality filtering	Reads post entropy filtering	Number of contigs generated by assembly
CUR21-MG-002	DNA	0.22 um filter	Nuleospin Tissue Kit	Qubit	16444738	4933	37.81	90.41	16444738	15099349	15099349	10933504	1053731
CUR21-MG-003	DNA	0.22 um filter	Nuleospin Tissue Kit	Qubit	15821194	4746	37.92	90.77	15821194	14562816	14562816	10685913	1064205
CUR21-MG-004	DNA	0.22 um filter	Nuleospin Tissue Kit	Qubit	16722492	5017	37.81	90.4	16722492	15304310	15304310	11087857	1093939
CUR21-MG-008	DNA	0.22 um filter	Nuleospin Tissue Kit	Qubit	19483381	5845	38.07	91.33	19483381	17981246	17981246	13553249	1272887
CUR21-MG-010	DNA	0.22 um filter	Nuleospin Tissue Kit	Qubit	18077210	5423	37.9	90.72	18077210	16635450	16635450	12166873	1265885
CUR21-MG-011	DNA	0.22 um filter	Nuleospin Tissue Kit	Qubit	17240264	5172	37.88	90.68	17240264	15754103	15754103	11677825	969519
CUR21-MG-013	DNA	0.22 um filter	Nuleospin Tissue Kit	Qubit	17684544	5305	37.8	90.35	17684544	16262989	16262989	11754753	1124303
CUR21-MG-014	DNA	0.22 um filter	Nuleospin Tissue Kit	Qubit	20725919	6218	37.89	90.72	20725919	18709525	18709525	13797174	1357015
CUR21-MG-015	DNA	0.22 um filter	Nuleospin Tissue Kit	Qubit	17826244	5348	37.64	89.81	17826244	16125829	16125829	11308278	1349766
CUR21-MG-018	DNA	0.22 um filter	Nuleospin Tissue Kit	Qubit	12672488	3802	38.38	92.44	12672488	9303002	9303002	7277661	837928
CUR21-MG-020	DNA	0.22 um filter	Nuleospin Tissue Kit	Qubit	14268484	4281	38.15	91.62	14268484	11937469	11937469	9076919	987086
CUR21-MG-021	DNA	0.22 um filter	Nuleospin Tissue Kit	Qubit	16795577	5039	37.8	90.39	16795577	15392266	15392266	11195623	994758
varona-cur21-005sg	DNA	0.22 um filter	ZYMObiomics DNA miniprep kit		156600061				156600061	147900768	147900768	104046883	7212821
varona-cur21-007sg	DNA	0.22 um filter	ZYMObiomics DNA miniprep kit		61485164				61485164	56514648	56514648	14835836	454470
varona-cur21-012sg	DNA	0.22 um filter	ZYMObiomics DNA miniprep kit		154010998				154010998	146984316	146984316	113785802	6344611
varona-cur21-016sg	DNA	0.22 um filter	ZYMObiomics DNA miniprep kit		202158639				202158639	193138485	193138485	152930926	8390129
varona-cur21-017sg	DNA	0.22 um filter	ZYMObiomics DNA miniprep kit		160030168				160030168	153145500	153145500	115796727	10010941
varona-cur21-019sg	DNA	0.22 um filter	ZYMObiomics DNA miniprep kit		133678812				133678812	128022744	128022744	104564515	8634293
CUR21-VM-004	DNA	< 0.45 um	Invitrogen viral DNA extraction kit	Qubit	25405780	7622	37.8	90.42	25405780	23456110	23456110	16929451	1532711
CUR21-VM-005	DNA	< 0.45 um	Invitrogen viral DNA extraction kit	Qubit	13238090	3971	37.94	90.94	13238090	12359651	12359651	9152487	853905
CUR21-VM-014	DNA	< 0.45 um	Invitrogen viral DNA extraction kit	Qubit	26847757	8054	37.52	89.39	26847757	24334863	24334863	16985478	1355992
CUR21-VM-017	DNA	< 0.45 um	Invitrogen viral DNA extraction kit	Qubit	24936059	7481	37.48	89.23	24936059	22538177	22538177	15638969	1194833
CUR21-VM-021	DNA	< 0.45 um	Invitrogen viral DNA extraction kit	Qubit	25209150	7562	37.65	89.92	25209150	23322366	23322366	16473727	1416217
CUR21-VM-002	DNA	< 0.45 um	Invitrogen viral DNA extraction kit		17630636	5289	35.92	93.63	17630636	17274968	17274968	14497895	1004779
CUR21-VM-003	DNA	< 0.45 um	Invitrogen viral DNA extraction kit		17185054	5156	35.97	93.87	17185054	16887783	16887783	14309801	1101643
CUR21-VM-007	DNA	< 0.45 um	Invitrogen viral DNA extraction kit		15322015	4597	36.12	94.73	15322015	14712308	14712308	12899655	1070526
CUR21-VM-008	DNA	< 0.45 um	Invitrogen viral DNA extraction kit		15950405	4785	36	94.05	15950405	15675052	15675052	13372137	1051050
CUR21-VM-011	DNA	< 0.45 um	Invitrogen viral DNA extraction kit		21644995	6493	35.9	93.5	21644995	21240865	21240865	17653200	890807
CUR21-VM-012	DNA	< 0.45 um	Invitrogen viral DNA extraction kit		14996061	4499	36	94.03	14996061	14753984	14753984	12609783	1022192
CUR21-VM-013	DNA	< 0.45 um	Invitrogen viral DNA extraction kit		16058443	4818	35.97	93.86	16058443	15786139	15786139	13341070	839367
CUR21-VM-015	DNA	< 0.45 um	Invitrogen viral DNA extraction kit		17175493	5153	36	94.05	17175493	16834995	16834995	14353974	1014583
CUR21-VM-016	DNA	< 0.45 um	Invitrogen viral DNA extraction kit		20912565	6274	35.86	93.3	20912565	20397131	20397131	16763206	852122
CUR21-VM-018	DNA	< 0.45 um	Invitrogen viral DNA extraction kit		21231067	6369	35.82	93.07	21231067	20718883	20718883	16788310	840636
CUR21-VM-019	DNA	< 0.45 um	Invitrogen viral DNA extraction kit		19670917	5901	35.83	93.16	19670917	19207428	19207428	15651562	1012871
CUR21-VM-020	DNA	< 0.45 um	Invitrogen viral DNA extraction kit		21177992	6353	35.8	92.97	21177992	20694063	20694063	16648330	822278
Table S3
File name	format	type	num_seqs	sum_len	min_len	avg_len	max_len
varona-cur21-005hic_R1_001.fastq.gz	FASTQ	DNA from hi-C extraction of 0.22 um filter	116024532	17403679800	150	150	150
varona-cur21-005hic_R2_001.fastq.gz	FASTQ	DNA from hi-C extraction of 0.22 um filter	116024532	17403679800	150	150	150
varona-cur21-007hic_R1_001.fastq.gz	FASTQ	DNA from hi-C extraction of 0.22 um filter	129164276	19374641400	150	150	150
varona-cur21-007hic_R2_001.fastq.gz	FASTQ	DNA from hi-C extraction of 0.22 um filter	129164276	19374641400	150	150	150
varona-cur21-012hic_R1_001.fastq.gz	FASTQ	DNA from hi-C extraction of 0.22 um filter	109123646	16368546900	150	150	150
varona-cur21-012hic_R2_001.fastq.gz	FASTQ	DNA from hi-C extraction of 0.22 um filter	109123646	16368546900	150	150	150
varona-cur21-016hic_R1_001.fastq.gz	FASTQ	DNA from hi-C extraction of 0.22 um filter	173600926	26040138900	150	150	150
varona-cur21-016hic_R2_001.fastq.gz	FASTQ	DNA from hi-C extraction of 0.22 um filter	173600926	26040138900	150	150	150
varona-cur21-017hic_R1_001.fastq.gz	FASTQ	DNA from hi-C extraction of 0.22 um filter	95727511	14359126650	150	150	150
varona-cur21-017hic_R2_001.fastq.gz	FASTQ	DNA from hi-C extraction of 0.22 um filter	95727511	14359126650	150	150	150
varona-cur21-019hic_R1_001.fastq.gz	FASTQ	DNA from hi-C extraction of 0.22 um filter	125127575	18769136250	150	150	150
varona-cur21-019hic_R2_001.fastq.gz	FASTQ	DNA from hi-C extraction of 0.22 um filter	125127575	18769136250	150	150	150

## Sheet: Table S4
Table S4
Sequence	GC	Length	CDS_Count	Population	Population_Representative
NODE_100_length_21710_cov_8.456246	32.15	21710	25	VP_1959	FALSE
NODE_100_length_26825_cov_17.204632	33.3	26825	47	VP_1776	TRUE
NODE_100_length_28238_cov_12.550651	39.85	28238	36	VP_29	FALSE
NODE_102_length_18698_cov_7.278979	43.38	18698	30	VP_603	FALSE
NODE_102_length_19894_cov_21.257422	34.83	19894	23	VP_553	FALSE
NODE_102_length_21613_cov_21.296781	34.38	21613	24	VP_553	FALSE
NODE_102_length_23206_cov_139.961298	34.21	23206	25	VP_405	FALSE
NODE_103_length_18274_cov_8.184588	31.69	18274	32	VP_2069	FALSE
NODE_103_length_21352_cov_5.405644	55.21	21352	27	VP_1265	FALSE
NODE_104_length_14801_cov_154.883901	38.48	14801	13	VP_2900	FALSE
NODE_104_length_19727_cov_5.383032	34.43	19727	23	VP_2433	TRUE
NODE_104_length_21205_cov_5.617730	38.96	21205	23	VP_1746	FALSE
NODE_104_length_21353_cov_7.738943	51.99	21353	28	VP_1865	FALSE
NODE_104_length_22889_cov_7.554174	37.49	22889	45	VP_152	FALSE
NODE_105_length_18393_cov_11.521758	30.81	18393	29	VP_1189	FALSE
NODE_105_length_22617_cov_9.026904	31.52	22617	32	VP_1522	FALSE
NODE_105_length_24239_cov_23.630293	34.56	24239	40	VP_1967	TRUE
NODE_105_length_26236_cov_24.216264	36.68	26236	41	VP_636	FALSE
NODE_106_length_18351_cov_7.065315	55.64	18351	34	VP_2597	TRUE
NODE_106_length_18959_cov_59.062844	34.9	18959	28	VP_2184	FALSE
NODE_106_length_20945_cov_18.790809	35.61	20945	25	VP_2287	TRUE
NODE_106_length_21085_cov_6.885449	50.46	21085	13	VP_1054	FALSE
NODE_106_length_22818_cov_10.933357	57.71	22818	27	VP_2103	TRUE
NODE_107_length_21047_cov_6.940406	36.89	21047	27	VP_813	FALSE
NODE_107_length_27850_cov_7.064400	36.46	27850	37	VP_1177	FALSE
NODE_108_length_17892_cov_7.293884	39.01	17892	18	VP_589	FALSE
NODE_108_length_18114_cov_78.093804	35.45	18114	39	VP_308	FALSE
NODE_108_length_22379_cov_39.082602	32.68	22379	31	VP_837	FALSE
NODE_109_length_12564_cov_11.376049	68.3	12564	22	VP_3605	TRUE
NODE_109_length_26029_cov_77.650189	35.59	26029	45	VP_308	FALSE
NODE_10_length_33878_cov_18.674955	34.12	33878	48	VP_127	FALSE
NODE_10_length_37673_cov_15.105774	31.62	37673	69	VP_1124	TRUE
NODE_10_length_37768_cov_73.664837	57.07	37768	72	VP_80	FALSE
NODE_10_length_40020_cov_7.668035	36.87	40020	49	VP_1013	FALSE
NODE_10_length_40982_cov_13.169497	56.73	40982	55	VP_990	TRUE
NODE_10_length_41408_cov_137.550262	56.34	41408	56	VP_977	TRUE
NODE_10_length_44858_cov_24.929670	36.03	44858	54	VP_771	FALSE
NODE_10_length_45772_cov_6.399195	34.81	45772	67	VP_799	TRUE
NODE_10_length_47839_cov_6.540620	64.43	47839	81	VP_730	FALSE
NODE_10_length_48803_cov_10.236235	34.2	48803	79	VP_710	TRUE
NODE_110_length_17920_cov_6.097173	39.8	17920	24	VP_2564	FALSE
NODE_111_length_17421_cov_14.995105	38.14	17421	5	VP_478	FALSE
NODE_111_length_17691_cov_20.344636	58.28	17691	24	VP_990	FALSE
NODE_111_length_20816_cov_175.379172	36	20816	25	VP_2184	FALSE
NODE_111_length_23828_cov_13.573676	45.86	23828	26	VP_2010	TRUE
NODE_112_length_15482_cov_11.418357	38.44	15482	17	VP_4	FALSE
NODE_112_length_17562_cov_41.809505	36.85	17562	22	VP_2356	FALSE
NODE_112_length_22089_cov_41.337252	36.83	22089	36	VP_2172	TRUE
NODE_113_length_14237_cov_42.726837	36.41	14237	19	VP_3258	TRUE
NODE_113_length_20719_cov_7.216125	39.17	20719	31	VP_1553	FALSE
NODE_113_length_23397_cov_7.655257	52.06	23397	32	VP_158	FALSE
NODE_114_length_21997_cov_92.450073	25.41	21997	49	VP_2185	TRUE
NODE_114_length_23358_cov_8.204738	44.67	23358	28	VP_2055	TRUE
NODE_115_length_17088_cov_18.162215	34.77	17088	17	VP_1251	FALSE
NODE_115_length_18302_cov_11.094975	45.34	18302	31	VP_282	FALSE
NODE_115_length_18868_cov_4.966087	37.11	18868	12	VP_2	FALSE
NODE_115_length_23329_cov_8.765275	44.09	23329	31	VP_2062	TRUE
NODE_116_length_17024_cov_5.981614	36.57	17024	27	VP_2059	FALSE
NODE_116_length_21651_cov_9.511854	32.49	21651	23	VP_1959	FALSE
NODE_116_length_21807_cov_20.429064	38.83	21807	24	VP_1341	FALSE
NODE_116_length_25481_cov_8.572524	36.66	25481	40	VP_1245	FALSE
NODE_117_length_20169_cov_7.970021	36.99	20169	40	VP_917	FALSE
NODE_117_length_21613_cov_9.203683	33.4	21613	44	VP_1617	FALSE
NODE_117_length_25401_cov_68.319656	33.08	25401	43	VP_1805	FALSE
NODE_118_length_12283_cov_13.383546	31.72	12283	21	VP_3437	FALSE
NODE_118_length_20296_cov_117.119955	39.7	20296	16	VP_2365	TRUE
NODE_118_length_21461_cov_7.460525	35.48	21461	25	VP_811	FALSE
NODE_119_length_13913_cov_20.146991	31.91	13913	29	VP_3191	FALSE
NODE_119_length_20261_cov_5.272295	31.65	20261	20	VP_208	FALSE
NODE_119_length_20539_cov_102.152802	31.9	20539	23	VP_1807	FALSE
NODE_119_length_21581_cov_4.453963	44.14	21581	34	VP_603	FALSE
NODE_11_length_34352_cov_25.719188	36.14	34352	32	VP_939	FALSE
NODE_11_length_35071_cov_24.175777	32.33	35071	56	VP_1176	FALSE
NODE_11_length_36122_cov_12.222558	44.34	36122	63	VP_1201	TRUE
NODE_11_length_37184_cov_12.006787	37.42	37184	56	VP_800	FALSE
NODE_11_length_37515_cov_99.173118	36.62	37515	48	VP_731	FALSE
NODE_11_length_40367_cov_7.889363	36.83	40367	49	VP_1013	TRUE
NODE_11_length_42290_cov_43.689262	38.99	42290	47	VP_938	FALSE
NODE_11_length_44859_cov_28.318387	36.02	44859	54	VP_771	FALSE
NODE_11_length_46541_cov_11.903326	36.77	46541	78	VP_44	FALSE
NODE_120_length_13871_cov_13.881948	47.03	13871	15	VP_1615	FALSE
NODE_120_length_18019_cov_8.550267	39.15	18019	15	VP_571	FALSE
NODE_120_length_22955_cov_8.373013	47.09	22955	27	VP_1173	FALSE
NODE_121_length_16920_cov_4.775452	48.19	16920	23	VP_2789	TRUE
NODE_121_length_18526_cov_9.261274	39.82	18526	24	VP_2564	TRUE
NODE_121_length_20100_cov_173.409329	39.5	20100	46	VP_618	FALSE
NODE_121_length_21178_cov_6.620793	36.13	21178	23	VP_152	FALSE
NODE_121_length_21214_cov_9.040408	38.28	21214	24	VP_2249	TRUE
NODE_121_length_21448_cov_24.847754	31.81	21448	59	VP_2221	TRUE
NODE_122_length_20320_cov_9.249297	39.96	20320	37	VP_1642	FALSE
NODE_122_length_22754_cov_14.589674	34.68	22754	28	VP_2029	FALSE
NODE_123_length_16728_cov_78.680741	42.23	16728	26	VP_1311	FALSE
NODE_123_length_16914_cov_7.713565	42.06	16914	26	VP_1076	FALSE
NODE_123_length_20290_cov_6.668545	38.04	20290	22	VP_2249	FALSE
NODE_123_length_22662_cov_8.126111	51.93	22662	23	VP_2120	TRUE
NODE_124_length_18358_cov_5.838988	36.97	18358	12	VP_2594	TRUE
NODE_124_length_20994_cov_8.060127	36.11	20994	24	VP_2280	TRUE
NODE_125_length_11876_cov_9.245326	56.03	11876	27	VP_3739	TRUE
NODE_125_length_17078_cov_11.328379	39.3	17078	15	VP_230	FALSE
NODE_125_length_20911_cov_7.588512	53.06	20911	14	VP_2294	TRUE
NODE_125_length_22510_cov_18.563616	38.68	22510	25	VP_1341	FALSE
NODE_125_length_24540_cov_18.404043	42.58	24540	38	VP_1155	FALSE
NODE_126_length_13597_cov_12.138680	41.83	13597	18	VP_2923	FALSE
NODE_126_length_16816_cov_7.109540	32.21	16816	16	VP_2802	TRUE
NODE_126_length_21083_cov_13.860234	34.29	21083	35	VP_1967	FALSE
NODE_126_length_22369_cov_12.042485	38.73	22369	17	VP_2141	TRUE
NODE_1279_length_6635_cov_6.038602	41.85	6635	16	VP_3990	TRUE
NODE_127_length_16699_cov_5.847513	52.99	16699	9	VP_1594	FALSE
NODE_127_length_17381_cov_19.743969	33.93	17381	18	VP_1189	FALSE
NODE_128_length_22182_cov_25.566954	42.29	22182	32	VP_566	FALSE
NODE_128_length_24434_cov_6.656918	33.31	24434	38	VP_1953	TRUE
NODE_129_length_16499_cov_21.973607	46.71	16499	27	VP_1035	FALSE
NODE_129_length_16821_cov_6.664798	54.56	16821	38	VP_2799	TRUE
NODE_12_length_34225_cov_14.927100	34.04	34225	48	VP_127	FALSE
NODE_12_length_35006_cov_134.113244	36.16	35006	42	VP_1184	FALSE
NODE_12_length_36854_cov_28.624012	40.61	36854	59	VP_1076	FALSE
NODE_12_length_36932_cov_8.816878	39.2	36932	51	VP_1150	TRUE
NODE_12_length_37866_cov_8.208193	49.31	37866	52	VP_1088	FALSE
NODE_12_length_39172_cov_18.134571	52.66	39172	43	VP_1054	TRUE
NODE_12_length_42542_cov_13.682115	39.03	42542	48	VP_938	TRUE
NODE_12_length_42633_cov_14.616257	35.23	42633	47	VP_927	FALSE
NODE_12_length_42902_cov_12.097463	51.82	42902	45	VP_911	TRUE
NODE_12_length_46440_cov_24.824792	36.75	46440	69	VP_44	FALSE
NODE_130_length_11618_cov_7.274323	46.52	11618	17	VP_3782	TRUE
NODE_130_length_13408_cov_6.610724	41.91	13408	23	VP_1874	FALSE
NODE_130_length_20433_cov_121.610413	47.07	20433	29	VP_1463	FALSE
NODE_130_length_20616_cov_8.804727	36.51	20616	22	VP_107	FALSE
NODE_130_length_22111_cov_8.135655	35.58	22111	26	VP_2170	TRUE
NODE_131_length_16724_cov_9.659068	46.28	16724	24	VP_2817	TRUE
NODE_131_length_20075_cov_10.026973	45.59	20075	33	VP_282	FALSE
NODE_131_length_20432_cov_24.257104	31.61	20432	31	VP_1189	FALSE
NODE_131_length_20602_cov_27.095878	44.06	20602	39	VP_1155	FALSE
NODE_132_length_13302_cov_48.120933	33.95	13302	19	VP_60	FALSE
NODE_132_length_17097_cov_6.464852	32.6	17097	9	VP_6	FALSE
NODE_132_length_19103_cov_16.436319	37.46	19103	28	VP_1405	FALSE
NODE_132_length_20044_cov_10.488719	38.75	20044	37	VP_813	FALSE
NODE_132_length_23994_cov_7.300932	34.24	23994	42	VP_1989	TRUE
NODE_133_length_23982_cov_6.859991	44.53	23982	40	VP_1991	TRUE
NODE_134_length_16338_cov_6.166493	40.21	16338	27	VP_2750	FALSE
NODE_134_length_16445_cov_7.507383	31.33	16445	30	VP_2081	FALSE
NODE_134_length_19974_cov_5.924193	31.84	19974	53	VP_2408	TRUE
NODE_134_length_20336_cov_11.400079	41.77	20336	27	VP_1076	FALSE
NODE_134_length_23655_cov_7.368263	31.26	23655	40	VP_1736	FALSE
NODE_135_length_20133_cov_6.488096	34.97	20133	22	VP_2385	TRUE
NODE_136_length_11243_cov_8.213085	42.19	11243	14	VP_3841	TRUE
NODE_136_length_16164_cov_4.500590	46.23	16164	25	VP_2917	TRUE
NODE_137_length_18990_cov_11.503301	31.97	18990	20	VP_2506	TRUE
NODE_137_length_19872_cov_8.114750	38.76	19872	26	VP_1414	FALSE
NODE_138_length_18957_cov_5.563168	43.49	18957	27	VP_2512	TRUE
NODE_138_length_19846_cov_30.923804	36.28	19846	33	VP_2172	FALSE
NODE_139_length_20163_cov_23.683559	36.14	20163	14	VP_60	FALSE
NODE_139_length_20275_cov_23.910732_fragment_1	36.12	11951	17	VP_3726	TRUE
NODE_13_length_34514_cov_21.402014	33.99	34514	48	VP_127	FALSE
NODE_13_length_36576_cov_41.364640	32.6	36576	58	VP_1176	TRUE
NODE_13_length_38238_cov_12.640756	40.49	38238	61	VP_1076	FALSE
NODE_13_length_38401_cov_17.909769	49.33	38401	52	VP_1088	TRUE
NODE_13_length_42284_cov_11.501006	39.01	42284	46	VP_938	FALSE
NODE_13_length_42851_cov_16.439597	37.87	42851	66	VP_813	FALSE
NODE_13_length_44808_cov_16.104462	36.04	44808	54	VP_771	FALSE
NODE_140_length_10856_cov_10.602074	43.17	10856	15	VP_3878	TRUE
NODE_140_length_15625_cov_7.030379	50.81	15625	23	VP_1292	FALSE
NODE_140_length_20172_cov_11.161406	35.41	20172	22	VP_811	FALSE
NODE_141_length_14063_cov_50.609152	38.9	14063	32	VP_618	FALSE
NODE_141_length_19565_cov_34.626909	30.35	19565	22	VP_522	FALSE
NODE_141_length_20121_cov_4.988289	47.44	20121	22	VP_501	FALSE
NODE_142_length_15520_cov_16.053864	37.25	15520	21	VP_3031	TRUE
NODE_142_length_17455_cov_11.682529	55.58	17455	30	VP_2597	FALSE
NODE_142_length_18777_cov_21.101645	34.23	18777	20	VP_1074	FALSE
NODE_142_length_23310_cov_7.727327	35.48	23310	38	VP_2065	TRUE
NODE_143_length_10704_cov_10.086393	62.74	10704	18	VP_3888	TRUE
NODE_143_length_20001_cov_5.574952	36.15	20001	32	VP_1245	FALSE
NODE_143_length_23270_cov_10.871678	31.97	23270	31	VP_2069	TRUE
NODE_144_length_12864_cov_7.311109	36.98	12864	12	VP_2280	FALSE
NODE_144_length_16364_cov_11.446134	31.74	16364	19	VP_2880	TRUE
NODE_145_length_15801_cov_6.900229	38.58	15801	27	VP_2885	FALSE
NODE_145_length_18589_cov_7.460559	48.12	18589	31	VP_501	FALSE
NODE_145_length_19981_cov_4.357322	35.16	19981	21	VP_2407	TRUE
NODE_146_length_16104_cov_18.379463	33.54	16104	28	VP_1953	FALSE
NODE_148_length_15404_cov_6.116490	43.15	15404	17	VP_501	FALSE
NODE_148_length_22830_cov_8.944281	45.32	22830	18	VP_2100	TRUE
NODE_149_length_10499_cov_20.718403	68.9	10499	11	VP_3903	TRUE
NODE_14_length_34365_cov_13.537219	40.24	34365	54	VP_1271	FALSE
NODE_14_length_34716_cov_26.599896	47.22	34716	31	VP_282	FALSE
NODE_14_length_34988_cov_20.484413	32.35	34988	57	VP_1176	FALSE
NODE_14_length_35969_cov_100.307763	38.93	35969	65	VP_1209	TRUE
NODE_14_length_37392_cov_22.786191	31.6	37392	69	VP_1124	FALSE
NODE_14_length_38361_cov_9.509502	40.68	38361	62	VP_1093	TRUE
NODE_14_length_38600_cov_5.342768	39.76	38600	47	VP_1077	FALSE
NODE_14_length_42735_cov_8.594658	58.55	42735	66	VP_923	TRUE
NODE_150_length_12669_cov_20.282385	31.98	12669	21	VP_886	FALSE
NODE_150_length_20310_cov_5.328265	38.28	20310	30	VP_2362	TRUE
NODE_150_length_22802_cov_10.571724	51.23	22802	37	VP_1134	FALSE
NODE_1514_length_4892_cov_5.041555	45.34	4892	12	VP_4008	TRUE
NODE_151_length_19585_cov_7.725704	44.78	19585	21	VP_2445	TRUE
NODE_151_length_19587_cov_5.693170	39.68	19587	19	VP_589	FALSE
NODE_152_length_15901_cov_7.340780	43.95	15901	25	VP_2958	TRUE
NODE_152_length_16944_cov_20.942448	40.55	16944	24	VP_2750	FALSE
NODE_153_length_12572_cov_14.895183	39.64	12572	20	VP_2750	FALSE
NODE_153_length_19516_cov_4.851703	31.82	19516	25	VP_1442	FALSE
NODE_153_length_20156_cov_7.367743	35.78	20156	27	VP_2280	FALSE
NODE_154_length_15603_cov_5.961667	43.25	15603	18	VP_501	FALSE
NODE_154_length_20030_cov_8.659925	38.09	20030	24	VP_2249	FALSE
NODE_154_length_22606_cov_7.614917	43.16	22606	30	VP_2127	TRUE
NODE_155_length_12502_cov_8.139150	33.34	12502	8	VP_359	FALSE
NODE_155_length_15526_cov_7.270248	33.74	15526	37	VP_743	FALSE
NODE_155_length_19236_cov_4.535113	42.03	19236	21	VP_1642	FALSE
NODE_155_length_22975_cov_5.775262	34.99	22975	34	VP_2087	TRUE
NODE_157_length_14925_cov_39.067855	35.76	14925	20	VP_3141	TRUE
NODE_157_length_15107_cov_41.591815	38.17	15107	24	VP_3111	TRUE
NODE_158_length_15099_cov_6.803044	34.86	15099	26	VP_1123	FALSE
NODE_158_length_17999_cov_9.132022	51.09	17999	9	VP_1594	FALSE
NODE_15_length_31315_cov_8.512028	50.95	31315	47	VP_80	FALSE
NODE_15_length_34360_cov_12.381723	32.03	34360	55	VP_837	FALSE
NODE_15_length_37438_cov_115.645267	37.5	37438	56	VP_1132	TRUE
NODE_15_length_37691_cov_8.339568	52.3	37691	41	VP_1054	FALSE
NODE_15_length_37888_cov_75.279676	46.37	37888	67	VP_1113	TRUE
NODE_15_length_38120_cov_9.525233	49.35	38120	52	VP_1088	FALSE
NODE_160_length_19432_cov_6.995046	49.43	19432	24	VP_1870	FALSE
NODE_161_length_12385_cov_4.889538	44.25	12385	14	VP_2055	FALSE
NODE_161_length_14566_cov_27.118669	36.99	14566	19	VP_2618	FALSE
NODE_161_length_14894_cov_4.691623	43.8	14894	22	VP_1991	FALSE
NODE_161_length_18269_cov_6.958054	29.76	18269	37	VP_222	FALSE
NODE_161_length_18600_cov_16.558749	33.43	18600	33	VP_2554	TRUE
NODE_162_length_17765_cov_8.427442	43.37	17765	28	VP_603	FALSE
NODE_162_length_18256_cov_10.844129	54.17	18256	32	VP_1865	FALSE
NODE_162_length_18592_cov_14.092787	38.52	18592	21	VP_1341	FALSE
NODE_163_length_16352_cov_5.939744	43.25	16352	31	VP_1991	FALSE
NODE_163_length_18489_cov_22.214658	34.49	18489	30	VP_1481	FALSE
NODE_163_length_19106_cov_22.982048	38.65	19106	28	VP_1330	FALSE
NODE_164_length_18706_cov_30.480403	37.92	18706	27	VP_44	FALSE
NODE_165_length_14382_cov_8.996231	53.43	14382	13	VP_3233	TRUE
NODE_165_length_17528_cov_50.972014	28.73	17528	47	VP_2699	TRUE
NODE_165_length_18465_cov_35.110429	46.94	18465	24	VP_1463	FALSE
NODE_165_length_18827_cov_5.012039	33.24	18827	11	VP_322	FALSE
NODE_166_length_16131_cov_5.911981	54.18	16131	29	VP_1865	FALSE
NODE_166_length_18392_cov_15.987184	36.56	18392	34	VP_2585	TRUE
NODE_167_length_14713_cov_6.406877	31.24	14713	29	VP_2081	FALSE
NODE_167_length_15339_cov_21.657289	36.65	15339	22	VP_3073	TRUE
NODE_167_length_18315_cov_39.021030	45.29	18315	30	VP_2605	TRUE
NODE_168_length_15282_cov_8.763972	31.45	15282	33	VP_3082	TRUE
NODE_168_length_16112_cov_22.167777	42.04	16112	26	VP_2923	TRUE
NODE_169_length_16010_cov_7.044751	64.88	16010	23	VP_2936	TRUE
NODE_169_length_17236_cov_7.691520	34.25	17236	39	VP_2420	FALSE
NODE_169_length_17904_cov_25.645302	33.78	17904	24	VP_1022	FALSE
NODE_169_length_18058_cov_5.655557	39.73	18058	24	VP_2564	FALSE
NODE_169_length_18277_cov_8.371584	45.24	18277	30	VP_2605	FALSE
NODE_169_length_18420_cov_27.807787	35.63	18420	18	VP_2580	TRUE
NODE_169_length_18592_cov_12.749096	33.1	18592	30	VP_1228	FALSE
NODE_16_length_31019_cov_6.265889	38.37	31019	46	VP_716	FALSE
NODE_16_length_33992_cov_75.329729	39.45	33992	41	VP_1314	TRUE
NODE_16_length_34147_cov_12.169893	34.18	34147	48	VP_127	FALSE
NODE_16_length_34265_cov_9.398363	51.18	34265	55	VP_1296	TRUE
NODE_16_length_34547_cov_17.662125	62.43	34547	51	VP_1282	TRUE
NODE_16_length_35486_cov_14.511304	34.01	35486	59	VP_1230	TRUE
NODE_16_length_37222_cov_113.604030	36.55	37222	45	VP_731	FALSE
NODE_16_length_37317_cov_12.060061	39.23	37317	45	VP_1136	TRUE
NODE_16_length_37541_cov_14.907139	53.69	37541	62	VP_158	FALSE
NODE_16_length_42053_cov_17.781156	35.2	42053	67	VP_956	TRUE
NODE_16_length_55463_cov_9.661060	37.08	55463	87	VP_44	FALSE
NODE_170_length_12074_cov_16.800649	31.96	12074	22	VP_62	FALSE
NODE_170_length_17223_cov_6.680918	33.29	17223	32	VP_1989	FALSE
NODE_171_length_14269_cov_4.090896	44.96	14269	17	VP_944	FALSE
NODE_171_length_17868_cov_6.172739	39.12	17868	16	VP_571	FALSE
NODE_171_length_18545_cov_7.617523	40.91	18545	34	VP_2562	TRUE
NODE_172_length_14909_cov_8.577218	49.63	14909	17	VP_3144	TRUE
NODE_172_length_15145_cov_12.014447	44.75	15145	10	VP_1378	FALSE
NODE_172_length_18306_cov_6.709167	47.16	18306	33	VP_2606	TRUE
NODE_1731_length_4766_cov_8.977924	41.94	4766	11	VP_3990	FALSE
NODE_173_length_14871_cov_5.875877	35.18	14871	22	VP_548	FALSE
NODE_173_length_17626_cov_25.780604	41.99	17626	26	VP_566	FALSE
NODE_174_length_14100_cov_16.268423	44.74	14100	22	VP_2605	FALSE
NODE_174_length_14800_cov_107.865582	38.77	14800	31	VP_618	FALSE
NODE_174_length_18324_cov_7.254858	36.13	18324	31	VP_2603	TRUE
NODE_175_length_15009_cov_16.679684	36.68	15009	17	VP_2618	FALSE
NODE_175_length_17599_cov_10.165128	54.87	17599	25	VP_2219	FALSE
NODE_175_length_18305_cov_29.109425	33.46	18305	33	VP_2554	FALSE
NODE_175_length_21494_cov_19.370260	38.21	21494	31	VP_2218	TRUE
NODE_176_length_17686_cov_5.976008	34.16	17686	25	VP_208	FALSE
NODE_177_length_17008_cov_19.919424	45.58	17008	26	VP_282	FALSE
NODE_177_length_18300_cov_7.526391	35.89	18300	28	VP_2059	FALSE
NODE_178_length_14063_cov_15.152913	39.94	14063	23	VP_2750	FALSE
NODE_178_length_14717_cov_13.802005	36.46	14717	23	VP_3	FALSE
NODE_178_length_14745_cov_168.461266	37.89	14745	25	VP_1132	FALSE
NODE_179_length_14139_cov_3.766615	37.05	14139	7	VP_3276	TRUE
NODE_179_length_15708_cov_13.909730	30.3	15708	16	VP_522	FALSE
NODE_179_length_17480_cov_17.194319	35.57	17480	18	VP_2287	FALSE
NODE_17_length_30439_cov_11.297525	32.2	30439	47	VP_837	FALSE
NODE_17_length_31762_cov_26.998612	32.17	31762	50	VP_837	FALSE
NODE_17_length_33724_cov_312.922778	57.49	33724	47	VP_80	FALSE
NODE_17_length_34186_cov_18.515191	43.75	34186	35	VP_1294	FALSE
NODE_17_length_35335_cov_380.117432	36.05	35335	46	VP_1184	FALSE
NODE_17_length_36741_cov_14.113885	41.93	36741	49	VP_1163	TRUE
NODE_17_length_37402_cov_21.353094	36.2	37402	35	VP_939	FALSE
NODE_17_length_38033_cov_7.235057	49.32	38033	52	VP_1088	FALSE
NODE_17_length_41644_cov_31.437447	59.66	41644	50	VP_695	FALSE
NODE_180_length_12696_cov_25.718851	43.22	12696	19	VP_889	FALSE
NODE_180_length_13979_cov_6.136096	55.83	13979	27	VP_158	FALSE
NODE_180_length_18222_cov_27.275059	35.98	18222	9	VP_515	FALSE
NODE_181_length_11746_cov_6.685399	30.31	11746	10	VP_2261	FALSE
NODE_181_length_12671_cov_15.471544	38.19	12671	21	VP_44	FALSE
NODE_181_length_17502_cov_12.512696	33.97	17502	28	VP_2554	FALSE
NODE_181_length_20963_cov_14.678975	51.89	20963	32	VP_2284	TRUE
NODE_182_length_14552_cov_36.718769	36.51	14552	19	VP_2175	FALSE
NODE_182_length_18040_cov_18.594773	40.8	18040	23	VP_2424	FALSE
NODE_182_length_20954_cov_38.834538	55.69	20954	25	VP_990	FALSE
NODE_183_length_11616_cov_3.567598	51.83	11616	10	VP_1296	FALSE
NODE_183_length_14538_cov_37.141407	33.37	14538	13	VP_2734	FALSE
NODE_183_length_15521_cov_5.592590	39.58	15521	18	VP_992	FALSE
NODE_184_length_20887_cov_58.321285	36.6	20887	30	VP_1476	FALSE
NODE_185_length_15419_cov_9.113838	36.26	15419	16	VP_2899	FALSE
NODE_185_length_16644_cov_74.077160	36.03	16644	10	VP_2833	TRUE
NODE_186_length_13593_cov_22.083616	33.25	13593	24	VP_3382	TRUE
NODE_186_length_17267_cov_5.880955	54.89	17267	30	VP_1054	FALSE
NODE_187_length_11289_cov_7.303899	41.23	11289	16	VP_2562	FALSE
NODE_187_length_15201_cov_11.690413	54.08	15201	22	VP_3098	TRUE
NODE_187_length_17170_cov_32.797429	40.39	17170	29	VP_2750	TRUE
NODE_188_length_14282_cov_7.861531	34.11	14282	19	VP_2111	FALSE
NODE_188_length_17733_cov_91.951295	35.44	17733	22	VP_308	FALSE
NODE_189_length_13704_cov_29.524361	60.71	13704	16	VP_3360	TRUE
NODE_189_length_14252_cov_17.297950	37.61	14252	15	VP_532	FALSE
NODE_18_length_30084_cov_7.102867	36.78	30084	45	VP_267	FALSE
NODE_18_length_33878_cov_18.930964	34.13	33878	48	VP_127	FALSE
NODE_18_length_34554_cov_10.289052	50.39	34554	39	VP_403	FALSE
NODE_18_length_36402_cov_169.000000	36.14	36402	47	VP_1184	TRUE
NODE_18_length_36905_cov_5.960868	32.35	36905	52	VP_1152	TRUE
NODE_18_length_37151_cov_13.513425	37.47	37151	55	VP_800	FALSE
NODE_18_length_39736_cov_10.812580	38.92	39736	38	VP_996	FALSE
NODE_18_length_40889_cov_6.779889	38.76	40889	43	VP_996	TRUE
NODE_190_length_13663_cov_5.149765	41.81	13663	15	VP_3367	TRUE
NODE_190_length_17599_cov_9.152417	52.7	17599	24	VP_1292	FALSE
NODE_191_length_15039_cov_6.944674	34.44	15039	23	VP_3122	TRUE
NODE_191_length_16414_cov_5.585549	39.28	16414	20	VP_2871	TRUE
NODE_192_length_13533_cov_5.980264	33.24	13533	36	VP_3392	TRUE
NODE_192_length_13559_cov_5.703125	33.79	13559	12	VP_2118	FALSE
NODE_193_length_11178_cov_9.016183	37.88	11178	15	VP_2885	FALSE
NODE_193_length_13473_cov_4.989417	38.37	13473	27	VP_1272	FALSE
NODE_193_length_14184_cov_7.254724	50.91	14184	23	VP_3266	TRUE
NODE_194_length_13434_cov_8.509007	61.77	13434	21	VP_3419	TRUE
NODE_194_length_17344_cov_7.026144	40.87	17344	13	VP_2544	FALSE
NODE_194_length_20582_cov_7.109368	56.45	20582	27	VP_2325	TRUE
NODE_195_length_11139_cov_6.244316	35.45	11139	11	VP_3641	FALSE
NODE_196_length_13987_cov_14.221217	36.96	13987	18	VP_2618	FALSE
NODE_197_length_13973_cov_5.072424	35.96	13973	23	VP_3304	TRUE
NODE_197_length_14815_cov_11.551152	41.1	14815	24	VP_1148	FALSE
NODE_198_length_11061_cov_4.379884	32.75	11061	18	VP_113	FALSE
NODE_198_length_13282_cov_5.442580	53.47	13282	17	VP_2120	FALSE
NODE_198_length_16129_cov_24.963792	45.43	16129	14	VP_2921	TRUE
NODE_198_length_17213_cov_12.250437	35.57	17213	20	VP_2287	FALSE
NODE_199_length_13212_cov_14.740366	32.06	13212	12	VP_1528	FALSE
NODE_199_length_20393_cov_42.510375	37.32	20393	23	VP_2356	TRUE
NODE_19_length_28651_cov_10.722933	41.85	28651	34	VP_1577	FALSE
NODE_19_length_31267_cov_18.009676	44.03	31267	49	VP_1318	FALSE
NODE_19_length_32820_cov_8.721410	39.3	32820	39	VP_851	FALSE
NODE_19_length_33095_cov_20.769128	32.06	33095	52	VP_837	FALSE
NODE_19_length_36351_cov_18.151725	41.37	36351	43	VP_1148	FALSE
NODE_19_length_36838_cov_15.460974	42.17	36838	56	VP_1155	TRUE
NODE_19_length_36977_cov_37.545583	41.32	36977	45	VP_1148	TRUE
NODE_19_length_40433_cov_12.256947	34.52	40433	70	VP_1010	TRUE
NODE_1_length_128775_cov_12.018785	38.98	128775	131	VP_29	FALSE
NODE_1_length_148236_cov_7.906979	39.11	148236	159	VP_29	FALSE
NODE_1_length_185086_cov_28.561630	39.29	185086	204	VP_29	FALSE
NODE_1_length_185780_cov_35.453461	39.29	185780	204	VP_29	FALSE
NODE_1_length_186672_cov_12.251510	39.26	186672	214	VP_29	FALSE
NODE_1_length_49868_cov_6.491538	46.26	49868	58	VP_678	FALSE
NODE_1_length_62316_cov_79.381459	43.36	62316	96	VP_459	TRUE
NODE_1_length_66570_cov_20.560625	54.32	66570	83	VP_403	TRUE
NODE_1_length_83818_cov_14.477132	46.77	83818	72	VP_195	FALSE
NODE_200_length_20349_cov_32.627279	35.13	20349	21	VP_1074	FALSE
NODE_201_length_15889_cov_25.715107	34.01	15889	15	VP_1022	FALSE
NODE_202_length_10911_cov_6.104643	42.6	10911	15	VP_186	FALSE
NODE_202_length_17131_cov_12.547552	64.13	17131	14	VP_2753	TRUE
NODE_202_length_8485_cov_15.004270	62.68	8485	9	VP_3965	TRUE
NODE_203_length_15780_cov_5.978060	47.09	15780	32	VP_944	FALSE
NODE_203_length_16952_cov_26.484761	34.77	16952	18	VP_553	FALSE
NODE_203_length_17113_cov_9.789893	48.98	17113	30	VP_1292	FALSE
NODE_203_length_20154_cov_19.283596	38.35	20154	31	VP_1330	FALSE
NODE_204_length_12976_cov_9.421871	65.14	12976	13	VP_3509	TRUE
NODE_204_length_13096_cov_5.841423	35.16	13096	18	VP_3496	TRUE
NODE_204_length_17031_cov_4.680078	51.59	17031	22	VP_2769	TRUE
NODE_204_length_20139_cov_5.509610	49.92	20139	23	VP_2384	TRUE
NODE_205_length_15763_cov_84.679654	36.66	15763	8	VP_1129	FALSE
NODE_205_length_16293_cov_9.498276	40.61	16293	25	VP_1076	FALSE
NODE_206_length_13087_cov_8.273020	46.41	13087	22	VP_2960	FALSE
NODE_206_length_13669_cov_19.274717	45.96	13669	18	VP_2817	FALSE
NODE_206_length_15753_cov_17.122181	44.54	15753	31	VP_1155	FALSE
NODE_206_length_16849_cov_18.570859	37.98	16849	27	VP_21	FALSE
NODE_207_length_13655_cov_8.237868	33.32	13655	13	VP_710	FALSE
NODE_207_length_16227_cov_7.351101	36.5	16227	25	VP_2906	TRUE
NODE_207_length_16986_cov_6.337251	61.84	16986	25	VP_2778	TRUE
NODE_208_length_15680_cov_4.503040	39.74	15680	11	VP_719	FALSE
NODE_208_length_16205_cov_7.720310	35.33	16205	24	VP_2913	TRUE
NODE_208_length_20067_cov_7.707675	60.08	20067	32	VP_714	FALSE
NODE_209_length_19305_cov_6.693766	37.92	19305	21	VP_4	FALSE
NODE_20_length_27280_cov_7.590230	36.28	27280	43	VP_1245	FALSE
NODE_20_length_31467_cov_102.928626	57.26	31467	54	VP_80	FALSE
NODE_20_length_32464_cov_11.530532	37.41	32464	49	VP_1414	TRUE
NODE_20_length_32725_cov_40.256811	38.77	32725	36	VP_1402	TRUE
NODE_20_length_34865_cov_14.323011	54.94	34865	57	VP_1265	TRUE
NODE_20_length_36294_cov_8.688595	34.2	36294	47	VP_1191	TRUE
NODE_20_length_36437_cov_22.457726	36.17	36437	48	VP_1181	TRUE
NODE_20_length_39267_cov_6.598388	58.79	39267	60	VP_1049	TRUE
NODE_20_length_39722_cov_11.406156	45.42	39722	54	VP_1035	TRUE
NODE_211_length_12971_cov_5.569604	34.77	12971	12	VP_811	FALSE
NODE_211_length_13027_cov_93.614786	40.07	13027	23	VP_618	FALSE
NODE_212_length_10692_cov_5.837548	35.14	10692	13	VP_3889	TRUE
NODE_212_length_13438_cov_11.264515	54.9	13438	11	VP_990	FALSE
NODE_212_length_15538_cov_14.042434	33.77	15538	15	VP_3023	TRUE
NODE_212_length_19955_cov_7.205377	56.81	19955	16	VP_908	FALSE
NODE_213_length_15696_cov_23.905761	35.04	15696	17	VP_2994	TRUE
NODE_214_length_12695_cov_20.863687	33.75	12695	11	VP_2734	FALSE
NODE_215_length_15929_cov_9.430452	36.42	15929	23	VP_2949	TRUE
NODE_215_length_16167_cov_25.590492	35.64	16167	17	VP_308	FALSE
NODE_215_length_16517_cov_6.241465	44.11	16517	21	VP_2853	TRUE
NODE_215_length_16811_cov_7.844235	45.45	16811	27	VP_282	FALSE
NODE_216_length_15881_cov_5.750600	46.82	15881	27	VP_2960	TRUE
NODE_217_length_16148_cov_4.500280	36.85	16148	29	VP_1245	FALSE
NODE_217_length_16482_cov_16.896573	37.77	16482	23	VP_636	FALSE
NODE_217_length_19693_cov_7.692280	44.45	19693	20	VP_2436	TRUE
NODE_218_length_13348_cov_20.689912	30.93	13348	24	VP_3437	TRUE
NODE_219_length_10513_cov_8.134251	32.07	10513	15	VP_898	FALSE
NODE_219_length_15664_cov_9.877058	47.56	15664	19	VP_2817	FALSE
NODE_219_length_16409_cov_59.957992	37.76	16409	20	VP_1681	FALSE
NODE_21_length_30590_cov_8.302047	38.4	30590	45	VP_716	FALSE
NODE_21_length_31448_cov_43.931800	46.2	31448	41	VP_1463	TRUE
NODE_21_length_35542_cov_11.321667	42.28	35542	48	VP_566	FALSE
NODE_21_length_36388_cov_20.791842	41.94	36388	50	VP_1163	FALSE
NODE_21_length_38073_cov_10.179520	44.6	38073	57	VP_812	FALSE
NODE_21_length_38999_cov_7.005315	44.6	38999	58	VP_1058	TRUE
NODE_220_length_13312_cov_8.985064	32.69	13312	23	VP_1776	FALSE
NODE_220_length_15508_cov_75.185336	34.92	15508	21	VP_1805	FALSE
NODE_220_length_19592_cov_19.149767	44	19592	33	VP_603	FALSE
NODE_221_length_13280_cov_5.656635	44.5	13280	8	VP_97	FALSE
NODE_221_length_15501_cov_12.687686	32.71	15501	19	VP_1162	FALSE
NODE_221_length_15651_cov_4.564760	57.08	15651	21	VP_990	FALSE
NODE_222_length_13258_cov_7.103916	42.34	13258	21	VP_1249	FALSE
NODE_222_length_16076_cov_10.394233	32.66	16076	39	VP_1228	FALSE
NODE_222_length_16469_cov_7.963019	34.82	16469	23	VP_1776	FALSE
NODE_223_length_13182_cov_67.092786	38.87	13182	15	VP_349	FALSE
NODE_223_length_13253_cov_6.458327	44.1	13253	16	VP_1317	FALSE
NODE_223_length_15483_cov_22.877755	36.67	15483	22	VP_2618	FALSE
NODE_223_length_16295_cov_22.396367	33.31	16295	24	VP_1107	FALSE
NODE_223_length_19523_cov_6.003442	32.2	19523	28	VP_2450	TRUE
NODE_224_length_15630_cov_10.146966	37.18	15630	22	VP_2899	FALSE
NODE_224_length_15761_cov_102.399274	34.7	15761	14	VP_1184	FALSE
NODE_224_length_16355_cov_5.318896	32.31	16355	24	VP_1727	FALSE
NODE_225_length_12553_cov_22.360298	37.71	12553	19	VP_21	FALSE
NODE_225_length_16352_cov_5.879487	55.14	16352	21	VP_331	FALSE
NODE_226_length_15700_cov_6.014765	40.92	15700	30	VP_283	FALSE
NODE_226_length_16212_cov_6.796806	35.54	16212	28	VP_2909	TRUE
NODE_228_length_12625_cov_10.800000	36.54	12625	16	VP_3583	TRUE
NODE_228_length_15686_cov_6.199795	37.49	15686	32	VP_2998	TRUE
NODE_229_length_10285_cov_7.710753	34.78	10285	11	VP_45	FALSE
NODE_22_length_32054_cov_20.317385	36.12	32054	56	VP_1434	TRUE
NODE_22_length_33945_cov_10.521953	34.09	33945	48	VP_127	FALSE
NODE_22_length_35009_cov_7.587973	45.25	35009	54	VP_1258	TRUE
NODE_22_length_36323_cov_8.801588	32.46	36323	54	VP_1189	TRUE
NODE_230_length_11474_cov_5.636395	33.59	11474	22	VP_1107	FALSE
NODE_230_length_12405_cov_19.720648	33.46	12405	10	VP_2734	FALSE
NODE_230_length_12562_cov_5.259455	37.64	12562	23	VP_51	FALSE
NODE_230_length_16032_cov_13.382112	30.63	16032	36	VP_2081	FALSE
NODE_232_length_10180_cov_9.400691	35.35	10180	8	VP_420	FALSE
NODE_232_length_12977_cov_7.262421	40.64	12977	17	VP_1249	FALSE
NODE_232_length_16018_cov_5.832362	36.12	16018	27	VP_813	FALSE
NODE_233_length_13483_cov_8.066279	33.82	13483	11	VP_2118	FALSE
NODE_233_length_14898_cov_301.646635	38.7	14898	11	VP_2900	FALSE
NODE_234_length_15234_cov_190.328085	38.57	15234	14	VP_2900	FALSE
NODE_235_length_13466_cov_9.676087	39.63	13466	19	VP_3410	TRUE
NODE_235_length_15030_cov_40.670584	47.72	15030	17	VP_3125	TRUE
NODE_235_length_16016_cov_5.134829	52.63	16016	10	VP_2864	FALSE
NODE_236_length_14988_cov_29.495279	36.47	14988	17	VP_2618	FALSE
NODE_237_length_12237_cov_8.698736	32.4	12237	19	VP_3672	TRUE
NODE_237_length_12440_cov_26.254824	60.71	12440	14	VP_3360	FALSE
NODE_237_length_12834_cov_7.280147	36.84	12834	24	VP_2101	FALSE
NODE_237_length_13364_cov_4.760839	44.01	13364	13	VP_3431	TRUE
NODE_237_length_14809_cov_7.009218	33.35	14809	7	VP_322	FALSE
NODE_239_length_12859_cov_52.465011	45.1	12859	18	VP_1463	FALSE
NODE_239_length_15898_cov_9.795115	34.73	15898	29	VP_1123	FALSE
NODE_23_length_26151_cov_8.505556	32.46	26151	13	VP_322	FALSE
NODE_23_length_31863_cov_8.680804	45.7	31863	41	VP_1035	FALSE
NODE_23_length_32182_cov_8.383291	37.4	32182	48	VP_1414	FALSE
NODE_23_length_33944_cov_10.153177	44.09	33944	56	VP_1318	TRUE
NODE_23_length_34986_cov_30.562738	32.32	34986	57	VP_1176	FALSE
NODE_23_length_36397_cov_32.731110	41.92	36397	50	VP_1163	FALSE
NODE_23_length_37894_cov_11.858638	49.31	37894	52	VP_1088	FALSE
NODE_23_length_38098_cov_10.009989	35.28	38098	46	VP_1104	TRUE
NODE_241_length_12376_cov_5.501339	33.62	12376	16	VP_1189	FALSE
NODE_241_length_15710_cov_8.476717	36.94	15710	32	VP_1193	FALSE
NODE_241_length_15837_cov_15.077810	46.88	15837	18	VP_1615	FALSE
NODE_242_length_15813_cov_8.217413	34.83	15813	11	VP_2312	FALSE
NODE_242_length_18945_cov_21.472684	34.74	18945	32	VP_906	FALSE
NODE_243_length_14655_cov_34.551986	31.74	14655	30	VP_3191	TRUE
NODE_243_length_15012_cov_26.993247	31.3	15012	47	VP_2221	FALSE
NODE_243_length_15784_cov_9.058554	36.64	15784	19	VP_2975	TRUE
NODE_245_length_12169_cov_5.476886	32.63	12169	24	VP_790	FALSE
NODE_245_length_12663_cov_6.252935	40.27	12663	19	VP_3573	TRUE
NODE_246_length_18659_cov_8.651849	67.7	18659	31	VP_2546	TRUE
NODE_247_length_14606_cov_9.222734	35.24	14606	23	VP_1123	FALSE
NODE_248_length_10924_cov_5.113718	35.53	10924	25	VP_917	FALSE
NODE_248_length_18622_cov_39.655949	58.06	18622	25	VP_990	FALSE
NODE_249_length_12709_cov_12.475502	54.61	12709	23	VP_1144	FALSE
NODE_249_length_13094_cov_10.240279	48.18	13094	9	VP_3497	TRUE
NODE_24_length_25877_cov_18.814267	40.08	25877	43	VP_1076	FALSE
NODE_24_length_29128_cov_8.545317	34.01	29128	58	VP_1617	TRUE
NODE_24_length_31469_cov_18.618228	38.11	31469	52	VP_1330	FALSE
NODE_24_length_33369_cov_11.847572	38.11	33369	56	VP_1330	FALSE
NODE_24_length_36211_cov_10.187714	63.57	36211	41	VP_1194	TRUE
NODE_24_length_37892_cov_43.590930	56.98	37892	47	VP_990	FALSE
NODE_24_length_56496_cov_9.327989	42.7	56496	79	VP_555	TRUE
NODE_250_length_15434_cov_4.868132	47.06	15434	16	VP_501	FALSE
NODE_251_length_15319_cov_6.446017	37.85	15319	32	VP_3077	TRUE
NODE_251_length_15702_cov_8.646066	55.32	15702	22	VP_2991	TRUE
NODE_251_length_18561_cov_14.684805	38.79	18561	29	VP_2561	TRUE
NODE_252_length_11978_cov_10.585842	64.45	11978	9	VP_2753	FALSE
NODE_253_length_11784_cov_5.398670	36.1	11784	25	VP_9	FALSE
NODE_253_length_11971_cov_6.813444	34.66	11971	21	VP_3722	TRUE
NODE_253_length_14456_cov_14.457954	34.32	14456	19	VP_3122	FALSE
NODE_254_length_12912_cov_18.298126	32.36	12912	31	VP_2221	FALSE
NODE_254_length_14414_cov_6.357685	64.86	14414	21	VP_2936	FALSE
NODE_255_length_11958_cov_5.869025	50.5	11958	12	VP_3602	FALSE
NODE_255_length_14221_cov_12.082098	34.67	14221	12	VP_3263	TRUE
NODE_256_length_15610_cov_7.930955	52.72	15610	16	VP_3010	TRUE
NODE_257_length_14686_cov_11.447816	43	14686	34	VP_152	FALSE
NODE_259_length_12427_cov_6.676932	30.97	12427	25	VP_212	FALSE
NODE_259_length_15526_cov_5.664275	43.2	15526	17	VP_501	FALSE
NODE_25_length_31576_cov_7.633768	49.88	31576	41	VP_385	FALSE
NODE_25_length_33007_cov_10.650249	43.63	33007	54	VP_1381	TRUE
NODE_25_length_33316_cov_27.551757	32.06	33316	53	VP_837	FALSE
NODE_25_length_34968_cov_84.654541	35.44	34968	62	VP_308	FALSE
NODE_25_length_35413_cov_11.610159	35.8	35413	57	VP_267	FALSE
NODE_260_length_11779_cov_9.103719	38.98	11779	12	VP_3756	TRUE
NODE_260_length_14909_cov_6.748687	39.49	14909	31	VP_3145	TRUE
NODE_261_length_11765_cov_6.422545	45.41	11765	15	VP_3758	TRUE
NODE_261_length_15155_cov_60.601921	32.5	15155	6	VP_3106	TRUE
NODE_261_length_15449_cov_4.944459	34.65	15449	18	VP_1697	FALSE
NODE_261_length_18226_cov_8.548842	42.71	18226	29	VP_2613	TRUE
NODE_262_length_11740_cov_5.457338	53.06	11740	17	VP_158	FALSE
NODE_262_length_14280_cov_89.655536	37.4	14280	25	VP_1745	FALSE
NODE_262_length_14625_cov_37.501922	34.1	14625	16	VP_1228	FALSE
NODE_262_length_18198_cov_31.600617	36.45	18198	22	VP_2618	TRUE
NODE_263_length_14274_cov_8.555735	49.02	14274	17	VP_3254	TRUE
NODE_264_length_15374_cov_12.849403	30.79	15374	16	VP_522	FALSE
NODE_264_length_18130_cov_8.001107	42.59	18130	24	VP_2624	TRUE
NODE_265_length_11690_cov_21.290847	39.7	11690	16	VP_669	FALSE
NODE_266_length_11606_cov_4.965544	40.06	11606	20	VP_3785	TRUE
NODE_266_length_13861_cov_6.661307	48.06	13861	19	VP_1211	FALSE
NODE_266_length_14444_cov_17.218848	34.17	14444	15	VP_441	FALSE
NODE_266_length_15361_cov_8.629622	34.7	15361	20	VP_2087	FALSE
NODE_267_length_12300_cov_50.126256	32.8	12300	13	VP_3656	TRUE
NODE_267_length_14677_cov_9.979209	43.82	14677	23	VP_589	FALSE
NODE_268_length_14495_cov_4.643490	36.54	14495	25	VP_152	FALSE
NODE_268_length_14650_cov_89.503118	36.47	14650	8	VP_2204	FALSE
NODE_268_length_15326_cov_7.927510	46.57	15326	15	VP_501	FALSE
NODE_269_length_11589_cov_8.542917	42.44	11589	16	VP_186	FALSE
NODE_269_length_14168_cov_7.331467	41.11	14168	30	VP_3271	TRUE
NODE_269_length_14400_cov_7.977623	38.02	14400	25	VP_993	FALSE
NODE_269_length_15306_cov_5.376238	36.18	15306	22	VP_267	FALSE
NODE_26_length_25775_cov_16.662597	34.87	25775	37	VP_774	FALSE
NODE_26_length_28663_cov_21.102594	43.25	28663	41	VP_80	FALSE
NODE_26_length_28790_cov_24.139447	36.08	28790	48	VP_1434	FALSE
NODE_26_length_31194_cov_39.013905	34.93	31194	51	VP_1481	TRUE
NODE_26_length_31352_cov_19.048439	50.93	31352	47	VP_80	FALSE
NODE_26_length_34702_cov_209.723930	36.19	34702	46	VP_1184	FALSE
NODE_26_length_37291_cov_13.052798	36.91	37291	93	VP_1138	TRUE
NODE_270_length_11370_cov_8.232170	49.39	11370	13	VP_3585	FALSE
NODE_271_length_12342_cov_6.181574	35.49	12342	16	VP_3651	TRUE
NODE_273_length_14081_cov_9.366035	35.89	14081	18	VP_3289	TRUE
NODE_273_length_14328_cov_7.268689	33.7	14328	18	VP_490	FALSE
NODE_274_length_11509_cov_26.853501	39.77	11509	12	VP_3798	TRUE
NODE_274_length_12297_cov_5.769074	58.73	12297	16	VP_3658	TRUE
NODE_274_length_14236_cov_6.060151	47.3	14236	21	VP_2789	FALSE
NODE_274_length_14771_cov_4.769027	54.38	14771	31	VP_1265	FALSE
NODE_2755_length_4400_cov_5.543383	47.41	4400	10	VP_4011	FALSE
NODE_275_length_12222_cov_14.731733	35.84	12222	7	VP_3677	TRUE
NODE_275_length_17809_cov_5.661823	34.31	17809	30	VP_2655	TRUE
NODE_2766_length_3526_cov_6.680496	45.07	3526	8	VP_4016	TRUE
NODE_276_length_11389_cov_40.652197	37.09	11389	22	VP_3818	TRUE
NODE_276_length_14740_cov_4.381273	35.76	14740	18	VP_2975	FALSE
NODE_276_length_15120_cov_4.761500	46.96	15120	25	VP_2960	FALSE
NODE_277_length_12198_cov_37.928436	37.79	12198	17	VP_558	FALSE
NODE_277_length_13983_cov_12.350948	39.92	13983	20	VP_2750	FALSE
NODE_278_length_11446_cov_6.886665	36.78	11446	18	VP_991	FALSE
NODE_278_length_13576_cov_62.106353	35.5	13576	7	VP_3386	TRUE
NODE_278_length_17769_cov_6.790110	47.74	17769	29	VP_2660	TRUE
NODE_279_length_11409_cov_9.947684	42.32	11409	18	VP_1155	FALSE
NODE_27_length_25586_cov_15.529396	33.49	25586	13	VP_1867	TRUE
NODE_27_length_28661_cov_10.341746	37.44	28661	47	VP_44	FALSE
NODE_27_length_30053_cov_8.253617	40.05	30053	45	VP_571	FALSE
NODE_27_length_34147_cov_7.150857	33.97	34147	44	VP_1191	FALSE
NODE_27_length_34351_cov_11.440780	50.56	34351	52	VP_1292	TRUE
NODE_27_length_37092_cov_70.790750	36.57	37092	46	VP_731	FALSE
NODE_280_length_11211_cov_18.016135	32.68	11211	12	VP_848	FALSE
NODE_280_length_13880_cov_8.944087	41.2	13880	17	VP_3325	TRUE
NODE_280_length_14664_cov_8.801834	45.98	14664	19	VP_2817	FALSE
NODE_281_length_13911_cov_6.154157	32.05	13911	29	VP_3082	FALSE
NODE_281_length_17731_cov_9.648054	40	17731	23	VP_2666	TRUE
NODE_282_length_14599_cov_9.193344	26.73	14599	25	VP_3199	TRUE
NODE_282_length_17723_cov_7.928119	48.25	17723	13	VP_2668	TRUE
NODE_284_length_14108_cov_4.808013	38.77	14108	14	VP_4	FALSE
NODE_284_length_14566_cov_49.368272	36.39	14566	8	VP_2204	FALSE
NODE_284_length_17601_cov_9.437308	51.99	17601	19	VP_2687	TRUE
NODE_286_length_11930_cov_9.443453	38.58	11930	17	VP_3224	FALSE
NODE_288_length_17568_cov_5.737623	37.83	17568	6	VP_2691	TRUE
NODE_289_length_13739_cov_6.536101	34.98	13739	11	VP_116	FALSE
NODE_28_length_30710_cov_5.228772	55.37	30710	44	VP_1507	TRUE
NODE_28_length_32269_cov_8.056280	32.55	32269	45	VP_790	FALSE
NODE_28_length_33878_cov_21.615705	34.13	33878	48	VP_127	FALSE
NODE_28_length_33910_cov_9.251278	44.09	33910	55	VP_1318	FALSE
NODE_28_length_34134_cov_26.357962	34.17	34134	48	VP_127	FALSE
NODE_28_length_34734_cov_9.575334	40.23	34734	57	VP_1271	TRUE
NODE_28_length_37365_cov_11.844197	37.4	37365	60	VP_1135	TRUE
NODE_291_length_13680_cov_11.821578	38.15	13680	24	VP_2899	FALSE
NODE_291_length_14072_cov_4.383820	33.23	14072	23	VP_1127	FALSE
NODE_291_length_14728_cov_5.820282	33.23	14728	35	VP_3180	TRUE
NODE_292_length_11985_cov_38.582816	32.24	11985	7	VP_3719	TRUE
NODE_292_length_13950_cov_9.899748	45.81	13950	8	VP_3309	TRUE
NODE_292_length_14325_cov_8.754940	38.7	14325	16	VP_2883	FALSE
NODE_293_length_13650_cov_121.994483	38.97	13650	18	VP_3372	TRUE
NODE_295_length_10897_cov_5.041229	45.7	10897	17	VP_2469	FALSE
NODE_295_length_11944_cov_4.700227	38.53	11944	19	VP_3729	TRUE
NODE_295_length_13904_cov_5.512745	60.26	13904	19	VP_3321	TRUE
NODE_296_length_13563_cov_39.459802	35.87	13563	6	VP_1129	FALSE
NODE_296_length_14259_cov_5.385244	34.85	14259	28	VP_2909	FALSE
NODE_297_length_10881_cov_17.391650	36.07	10881	15	VP_4	FALSE
NODE_297_length_13545_cov_6.327798	34.73	13545	22	VP_956	FALSE
NODE_297_length_13880_cov_33.663797	34.82	13880	25	VP_3326	TRUE
NODE_297_length_14588_cov_5.864378	52.91	14588	23	VP_3200	TRUE
NODE_298_length_14576_cov_5.744370	56.55	14576	22	VP_3202	TRUE
NODE_298_length_17317_cov_29.169911	31.02	17317	20	VP_522	FALSE
NODE_299_length_10940_cov_5.203583	49.89	10940	24	VP_727	FALSE
NODE_29_length_33680_cov_18.365294	38.11	33680	57	VP_1330	TRUE
NODE_29_length_33859_cov_9.251361	37.06	33859	52	VP_1177	FALSE
NODE_29_length_34069_cov_16.048627	57.21	34069	47	VP_1310	TRUE
NODE_29_length_36556_cov_27.451878	42.12	36556	56	VP_1155	FALSE
NODE_29_length_37035_cov_20.853407	53.1	37035	52	VP_1144	TRUE
NODE_2_length_101709_cov_28.584414	36.45	101709	117	VP_44	FALSE
NODE_2_length_155518_cov_18.472666	36.47	155518	200	VP_44	FALSE
NODE_2_length_83785_cov_7.880772	46.76	83785	72	VP_195	FALSE
NODE_2_length_99299_cov_9.889354	36.66	99299	93	VP_44	FALSE
NODE_300_length_10841_cov_5.039403	38.32	10841	14	VP_993	FALSE
NODE_300_length_11676_cov_6.202564	43.53	11676	15	VP_1991	FALSE
NODE_300_length_13805_cov_7.961527	32.81	13805	20	VP_3338	TRUE
NODE_300_length_17304_cov_52.434982	33.5	17304	15	VP_2734	TRUE
NODE_301_length_17286_cov_5.832047	34.32	17286	28	VP_2735	TRUE
NODE_302_length_17269_cov_7.717730	44.47	17269	14	VP_2741	TRUE
NODE_303_length_14447_cov_8.231031	38.67	14447	23	VP_3224	TRUE
NODE_304_length_10117_cov_4.470085	65.45	10117	14	VP_3883	FALSE
NODE_304_length_12937_cov_29.303835	36.53	12937	15	VP_3258	FALSE
NODE_304_length_13405_cov_25.930412	45.68	13405	10	VP_3422	TRUE
NODE_304_length_13698_cov_38.836473	35.78	13698	28	VP_3361	TRUE
NODE_304_length_17143_cov_8.792252	51.61	17143	24	VP_1756	FALSE
NODE_305_length_11595_cov_6.499393	37.91	11595	15	VP_2885	FALSE
NODE_305_length_12933_cov_12.656546	33.01	12933	18	VP_3514	TRUE
NODE_305_length_17116_cov_6.856925	33.05	17116	26	VP_2758	TRUE
NODE_306_length_13621_cov_5.316011	34.67	13621	26	VP_1638	FALSE
NODE_306_length_13986_cov_6.063456	36.82	13986	28	VP_1193	FALSE
NODE_307_length_11586_cov_4.630995	27.33	11586	10	VP_976	FALSE
NODE_3080_length_3737_cov_5.523628	47.77	3737	8	VP_4014	TRUE
NODE_308_length_10771_cov_4.335106	38.49	10771	22	VP_78	FALSE
NODE_308_length_11794_cov_4.243377	36	11794	16	VP_2949	FALSE
NODE_308_length_13589_cov_6.254101	33.07	13589	16	VP_208	FALSE
NODE_309_length_11536_cov_5.916122	35.37	11536	11	VP_3784	FALSE
NODE_309_length_13587_cov_5.308085	35.41	13587	24	VP_3383	TRUE
NODE_30_length_29440_cov_7.987511	37.18	29440	34	VP_2	FALSE
NODE_30_length_33008_cov_110.276940	38.77	33008	57	VP_349	FALSE
NODE_30_length_34357_cov_7.326249	41.18	34357	37	VP_1148	FALSE
NODE_30_length_36303_cov_7.062017	48.78	36303	50	VP_1190	TRUE
NODE_311_length_13091_cov_10.173673	32.27	13091	21	VP_886	FALSE
NODE_311_length_13895_cov_5.516402	32.27	13895	29	VP_3082	FALSE
NODE_312_length_10723_cov_5.809993	55.95	10723	12	VP_3886	TRUE
NODE_312_length_13484_cov_94.826718	36.73	13484	17	VP_3402	TRUE
NODE_312_length_14295_cov_9.375351	35.74	14295	26	VP_87	FALSE
NODE_313_length_10596_cov_30.358600	37.7	10596	13	VP_299	FALSE
NODE_313_length_13234_cov_5.140830	38.23	13234	16	VP_2	FALSE
NODE_313_length_16869_cov_6.366599	39.82	16869	22	VP_2442	FALSE
NODE_314_length_11439_cov_7.879480	38.11	11439	39	VP_1138	FALSE
NODE_314_length_12814_cov_10.181676	48.38	12814	26	VP_3539	TRUE
NODE_316_length_10594_cov_9.300693	31.87	10594	19	VP_3894	TRUE
NODE_316_length_11416_cov_6.354106	49.11	11416	7	VP_403	FALSE
NODE_316_length_13400_cov_26.807793	34.18	13400	22	VP_1684	FALSE
NODE_316_length_13489_cov_4.737606	53.37	13489	4	VP_3401	TRUE
NODE_316_length_14166_cov_14.411877	58.75	14166	17	VP_3272	TRUE
NODE_3173_length_4653_cov_7.975642	47.28	4653	10	VP_4011	TRUE
NODE_317_length_11326_cov_24.266259	33.61	11326	15	VP_2005	FALSE
NODE_317_length_11409_cov_12.783777	35.18	11409	26	VP_3815	TRUE
NODE_317_length_11664_cov_6.628736	54.39	11664	13	VP_3775	TRUE
NODE_317_length_13398_cov_134.590947	36.92	13398	22	VP_1196	FALSE
NODE_318_length_14137_cov_7.685556	39.92	14137	17	VP_3278	TRUE
NODE_319_length_10566_cov_11.144515	36.94	10566	16	VP_3	FALSE
NODE_319_length_13439_cov_23.850792	36.47	13439	30	VP_186	FALSE
NODE_31_length_27247_cov_8.242314	32.72	27247	37	VP_1522	FALSE
NODE_31_length_28986_cov_8.556358	35.81	28986	49	VP_107	FALSE
NODE_31_length_29382_cov_13.878678	41.9	29382	35	VP_1577	FALSE
NODE_31_length_32836_cov_7.997621	36.77	32836	57	VP_1393	TRUE
NODE_31_length_36628_cov_9.415853	48.07	36628	47	VP_1173	TRUE
NODE_320_length_13424_cov_10.131498	34.99	13424	12	VP_811	FALSE
NODE_320_length_16706_cov_10.075611	36.01	16706	26	VP_75	FALSE
NODE_3216_length_3526_cov_10.814751	44.98	3526	8	VP_4016	FALSE
NODE_321_length_11321_cov_8.838807	50.08	11321	25	VP_403	FALSE
NODE_321_length_13137_cov_5.141569	48.41	13137	17	VP_3482	TRUE
NODE_322_length_10370_cov_13.938730	38.69	10370	14	VP_2	FALSE
NODE_322_length_11604_cov_12.136722	29.77	11604	33	VP_3786	TRUE
NODE_322_length_12627_cov_7.880210	37.95	12627	16	VP_3582	TRUE
NODE_322_length_13744_cov_11.306523	34.55	13744	20	VP_3122	FALSE
NODE_323_length_10513_cov_15.483266	40.28	10513	10	VP_3901	TRUE
NODE_324_length_11256_cov_22.315686	33.97	11256	13	VP_553	FALSE
NODE_324_length_13201_cov_7.017952	55.28	13201	11	VP_1310	FALSE
NODE_325_length_13182_cov_6.813666	30.74	13182	12	VP_3473	TRUE
NODE_326_length_10292_cov_21.487057	38.1	10292	19	VP_3918	TRUE
NODE_326_length_13322_cov_6.438155	35.05	13322	38	VP_3443	TRUE
NODE_326_length_16498_cov_22.196375	55.76	16498	34	VP_158	FALSE
NODE_327_length_13172_cov_84.814897	33.77	13172	12	VP_2734	FALSE
NODE_329_length_11182_cov_11.013121	37.66	11182	32	VP_1138	FALSE
NODE_329_length_13156_cov_15.313259	35.43	13156	28	VP_636	FALSE
NODE_329_length_16452_cov_7.132280	52.72	16452	16	VP_2864	TRUE
NODE_32_length_24751_cov_14.576247	31.33	24751	42	VP_1736	FALSE
NODE_32_length_27078_cov_12.143618	32.98	27078	44	VP_1748	FALSE
NODE_32_length_31566_cov_80.696074	37.46	31566	46	VP_1456	FALSE
NODE_32_length_31577_cov_7.227143	31.69	31577	50	VP_1457	TRUE
NODE_32_length_33392_cov_28.655848	36.13	33392	54	VP_44	FALSE
NODE_32_length_33666_cov_12.485407	37.81	33666	54	VP_1331	TRUE
NODE_32_length_36147_cov_7.974648	45.61	36147	58	VP_1200	TRUE
NODE_332_length_12476_cov_8.375091	35.04	12476	19	VP_1123	FALSE
NODE_332_length_12597_cov_6.074868	34.71	12597	21	VP_75	FALSE
NODE_333_length_11104_cov_8.003349	35.09	11104	17	VP_1776	FALSE
NODE_333_length_13225_cov_49.414199	36.64	13225	20	VP_2618	FALSE
NODE_334_length_11092_cov_10.779288	39.56	11092	16	VP_1662	FALSE
NODE_335_length_11039_cov_79.016296	36.82	11039	23	VP_1132	FALSE
NODE_335_length_16343_cov_12.836198	38.8	16343	26	VP_2885	TRUE
NODE_336_length_12996_cov_6.648636	37.84	12996	23	VP_1091	FALSE
NODE_336_length_13832_cov_10.034187	35.36	13832	18	VP_2287	FALSE
NODE_336_length_15870_cov_4.419981	35.91	15870	10	VP_2	FALSE
NODE_337_length_12557_cov_12.886338	45.95	12557	18	VP_282	FALSE
NODE_337_length_13407_cov_67.426753	30.86	13407	17	VP_1807	FALSE
NODE_338_length_12834_cov_5.465295	35.27	12834	19	VP_3536	TRUE
NODE_338_length_16283_cov_6.403254	31.98	16283	22	VP_2895	TRUE
NODE_339_length_10972_cov_15.651369	57.87	10972	11	VP_3870	TRUE
NODE_339_length_12240_cov_6.556668	31.32	12240	8	VP_322	FALSE
NODE_339_length_16248_cov_225.484592	38.77	16248	16	VP_2900	TRUE
NODE_33_length_24519_cov_5.664446	46.19	24519	33	VP_1035	FALSE
NODE_33_length_28678_cov_68.658491	36.87	28678	40	VP_433	FALSE
NODE_33_length_31508_cov_17.520618	49.78	31508	40	VP_385	FALSE
NODE_33_length_32311_cov_139.386192	39.35	32311	59	VP_1209	FALSE
NODE_33_length_33288_cov_8.950140	34.51	33288	63	VP_1010	FALSE
NODE_33_length_35637_cov_18.565539	36.79	35637	58	VP_107	FALSE
NODE_340_length_10272_cov_5.694431	33.98	10272	16	VP_1884	FALSE
NODE_340_length_12236_cov_11.092111	36.69	12236	16	VP_3583	FALSE
NODE_343_length_10208_cov_22.989461	36.15	10208	12	VP_3258	FALSE
NODE_345_length_13632_cov_15.554393	50.07	13632	12	VP_1041	FALSE
NODE_346_length_10894_cov_9.056924	34.73	10894	36	VP_3875	TRUE
NODE_346_length_13186_cov_7.042038	32.62	13186	12	VP_3471	TRUE
NODE_348_length_12137_cov_8.686393	32.73	12137	17	VP_3480	FALSE
NODE_348_length_12676_cov_30.995088	61.22	12676	18	VP_3571	TRUE
NODE_349_length_10848_cov_5.365978	39.6	10848	13	VP_2883	FALSE
NODE_349_length_12669_cov_8.674409	51.05	12669	21	VP_3572	TRUE
NODE_349_length_13157_cov_8.895894	33.13	13157	20	VP_3480	TRUE
NODE_34_length_23739_cov_20.582925	35.59	23739	23	VP_1489	FALSE
NODE_34_length_32194_cov_16.808986	37.39	32194	48	VP_1414	FALSE
NODE_34_length_35177_cov_11.055948	36.4	35177	54	VP_1245	TRUE
NODE_34_length_36199_cov_183.211266	37.19	36199	53	VP_1196	TRUE
NODE_350_length_12285_cov_60.890352	38.94	12285	6	VP_462	FALSE
NODE_350_length_12728_cov_7.298666	50.94	12728	20	VP_3144	FALSE
NODE_350_length_13579_cov_8.411565	39.61	13579	27	VP_3145	FALSE
NODE_351_length_13122_cov_11.652101	35.19	13122	12	VP_811	FALSE
NODE_352_length_11002_cov_7.058464	29.49	11002	7	VP_976	FALSE
NODE_352_length_15912_cov_8.133884	31.47	15912	51	VP_2408	FALSE
NODE_353_length_12633_cov_19.807839	33.82	12633	19	VP_279	FALSE
NODE_353_length_12715_cov_13.851264	33.13	12715	15	VP_1097	FALSE
NODE_354_length_10130_cov_8.689727	33.48	10130	19	VP_2554	FALSE
NODE_354_length_15880_cov_8.375735	50.47	15880	15	VP_2961	TRUE
NODE_355_length_13488_cov_5.343036	36.85	13488	23	VP_2059	FALSE
NODE_356_length_13057_cov_7.840717	34.59	13057	24	VP_490	FALSE
NODE_356_length_13476_cov_5.227405	56.11	13476	13	VP_3406	TRUE
NODE_357_length_10076_cov_9.868077	35.54	10076	16	VP_811	FALSE
NODE_357_length_10583_cov_14.496866	38.78	10583	16	VP_2	FALSE
NODE_357_length_10876_cov_7.895111	35.91	10876	22	VP_419	FALSE
NODE_357_length_12787_cov_7.124568	33.39	12787	30	VP_2408	FALSE
NODE_358_length_12089_cov_6.253698	34.92	12089	13	VP_1251	FALSE
NODE_358_length_15788_cov_9.289074	53.5	15788	24	VP_2972	TRUE
NODE_359_length_11931_cov_14.642304	38.23	11931	24	VP_669	FALSE
NODE_359_length_15786_cov_5.715212	52.89	15786	28	VP_2974	TRUE
NODE_35_length_26498_cov_12.070567	55.47	26498	37	VP_1507	FALSE
NODE_35_length_28593_cov_9.204184	41.85	28593	33	VP_1577	FALSE
NODE_35_length_35007_cov_26.691720	45.24	35007	53	VP_1258	FALSE
NODE_35_length_35610_cov_12.727605	47.85	35610	48	VP_355	FALSE
NODE_360_length_10722_cov_101.088591	42.38	10722	15	VP_539	FALSE
NODE_360_length_12607_cov_25.505099	31.63	12607	22	VP_3437	FALSE
NODE_361_length_10064_cov_3.766810	41.08	10064	19	VP_3932	TRUE
NODE_361_length_12495_cov_13.463987	34.37	12495	18	VP_126	FALSE
NODE_361_length_12752_cov_18.444593	35.32	12752	26	VP_533	FALSE
NODE_361_length_15742_cov_8.758717	43.04	15742	11	VP_2982	TRUE
NODE_363_length_10545_cov_6.929933	38.45	10545	24	VP_152	FALSE
NODE_363_length_10683_cov_17.054667	43.3	10683	25	VP_1381	FALSE
NODE_363_length_11918_cov_11.498103	36.9	11918	17	VP_1405	FALSE
NODE_364_length_10020_cov_5.371801	39.01	10020	13	VP_2442	FALSE
NODE_364_length_10645_cov_30.641360	35.28	10645	6	VP_3386	FALSE
NODE_364_length_11848_cov_62.910455	35.37	11848	16	VP_2713	FALSE
NODE_364_length_13322_cov_8.300369	38.79	13322	24	VP_1272	FALSE
NODE_365_length_12582_cov_6.003353	36.62	12582	18	VP_1393	FALSE
NODE_365_length_13310_cov_8.437043	49.32	13310	9	VP_1106	FALSE
NODE_366_length_10682_cov_8.547285	37.43	10682	18	VP_2113	FALSE
NODE_366_length_12568_cov_5.032127	50.7	12568	17	VP_3602	TRUE
NODE_366_length_12900_cov_6.828727	50.81	12900	20	VP_3144	FALSE
NODE_367_length_12379_cov_5.755680	43.12	12379	6	VP_3639	TRUE
NODE_369_length_10494_cov_6.107673	33.91	10494	9	VP_3904	TRUE
NODE_369_length_12879_cov_20.845134	37.37	12879	16	VP_4	FALSE
NODE_36_length_27951_cov_6.219996	47.09	27951	47	VP_567	FALSE
NODE_36_length_29723_cov_26.548065	41.63	29723	35	VP_1577	TRUE
NODE_36_length_32871_cov_28.983910	30.29	32871	56	VP_522	FALSE
NODE_36_length_34914_cov_35.839009	32.39	34914	56	VP_1176	FALSE
NODE_370_length_10625_cov_4.069820	34.06	10625	17	VP_805	FALSE
NODE_370_length_12455_cov_5.018629	49.83	12455	23	VP_1134	FALSE
NODE_371_length_14268_cov_4.763104	36.47	14268	31	VP_87	FALSE
NODE_372_length_10386_cov_7.919466	34.44	10386	21	VP_3911	TRUE
NODE_372_length_15508_cov_14.167734	36.5	15508	8	VP_3035	TRUE
NODE_374_length_12269_cov_6.580072	41.13	12269	21	VP_1105	FALSE
NODE_376_length_10511_cov_32.367827	62.18	10511	15	VP_3571	FALSE
NODE_376_length_15397_cov_6.621757	44.5	15397	12	VP_3061	TRUE
NODE_378_length_10345_cov_8.681147	42.7	10345	28	VP_280	FALSE
NODE_379_length_11645_cov_6.139085	42.13	11645	16	VP_1775	FALSE
NODE_37_length_27879_cov_6.419638	53.28	27879	37	VP_1711	TRUE
NODE_37_length_31185_cov_10.114648	38.29	31185	46	VP_716	FALSE
NODE_37_length_31281_cov_28.035771	39.17	31281	37	VP_1136	FALSE
NODE_37_length_34325_cov_183.994543	36.25	34325	45	VP_1184	FALSE
NODE_37_length_34804_cov_10.243662	33.38	34804	51	VP_490	FALSE
NODE_380_length_10313_cov_7.281926	36.52	10313	10	VP_3415	FALSE
NODE_380_length_12128_cov_5.243022	36.85	12128	13	VP_1177	FALSE
NODE_380_length_12370_cov_14.020869	35.01	12370	9	VP_3641	TRUE
NODE_381_length_10418_cov_4.694490	53.13	10418	13	VP_3908	TRUE
NODE_381_length_12361_cov_9.129937	35.34	12361	17	VP_102	FALSE
NODE_381_length_12687_cov_20.448623	37.78	12687	16	VP_224	FALSE
NODE_382_length_10287_cov_6.375195	36.98	10287	15	VP_267	FALSE
NODE_382_length_15218_cov_6.967487	53.15	15218	19	VP_3092	TRUE
NODE_383_length_12671_cov_6.182070	38.13	12671	20	VP_1091	FALSE
NODE_384_length_12218_cov_6.561457	36.74	12218	15	VP_3679	TRUE
NODE_384_length_12447_cov_4.483538	45.78	12447	15	VP_3625	TRUE
NODE_385_length_12624_cov_5.324847	50.01	12624	17	VP_3585	TRUE
NODE_386_length_10322_cov_4.194409	34.12	10322	14	VP_1884	FALSE
NODE_386_length_12126_cov_4.797366	33.42	12126	11	VP_710	FALSE
NODE_386_length_12597_cov_6.339101	36.91	12597	27	VP_3594	TRUE
NODE_388_length_12577_cov_12.056860	33.02	12577	32	VP_3180	FALSE
NODE_388_length_15007_cov_10.124732	41.63	15007	27	VP_3130	TRUE
NODE_389_length_10143_cov_9.537173	44.07	10143	11	VP_945	FALSE
NODE_389_length_11476_cov_8.810875	42.75	11476	14	VP_3803	TRUE
NODE_38_length_23437_cov_59.662262	39.03	23437	38	VP_349	FALSE
NODE_38_length_29409_cov_9.671527	47.29	29409	45	VP_994	FALSE
NODE_38_length_30882_cov_24.206961	34.92	30882	50	VP_774	FALSE
NODE_38_length_34497_cov_9.386331	30.99	34497	59	VP_222	FALSE
NODE_390_length_11472_cov_14.976701	38.49	11472	16	VP_3031	FALSE
NODE_390_length_12055_cov_4.997083	34.16	12055	28	VP_1989	FALSE
NODE_390_length_14987_cov_10.743772	32.84	14987	27	VP_2286	FALSE
NODE_391_length_11468_cov_6.376062	47.11	11468	14	VP_3806	TRUE
NODE_394_length_11917_cov_5.640870	54.34	11917	23	VP_1711	FALSE
NODE_395_length_11937_cov_5.545615	34.66	11937	13	VP_1638	FALSE
NODE_395_length_14873_cov_9.796059	57.48	14873	15	VP_3151	TRUE
NODE_396_length_11900_cov_4.961081	43.91	11900	14	VP_2055	FALSE
NODE_398_length_10167_cov_6.458070	40.23	10167	13	VP_29	FALSE
NODE_398_length_11351_cov_7.532666	32.53	11351	17	VP_3826	TRUE
NODE_398_length_12355_cov_3.625691	35.26	12355	9	VP_467	FALSE
NODE_39_length_25267_cov_13.654847	64.15	25267	33	VP_1892	TRUE
NODE_39_length_25624_cov_6.281865	53.39	25624	44	VP_1865	TRUE
NODE_39_length_30717_cov_6.966147	37.48	30717	49	VP_1135	FALSE
NODE_39_length_31637_cov_20.419194	37.46	31637	47	VP_1456	TRUE
NODE_39_length_35127_cov_11.999430	41.34	35127	40	VP_1249	TRUE
NODE_3_length_100284_cov_9.729120	36.13	100284	115	VP_44	FALSE
NODE_3_length_45247_cov_12.686648	37.89	45247	66	VP_813	TRUE
NODE_3_length_47831_cov_14.919164	64.43	47831	80	VP_730	FALSE
NODE_3_length_57820_cov_10.606855	44.56	57820	74	VP_535	TRUE
NODE_3_length_63681_cov_9.740436	36.2	63681	119	VP_44	FALSE
NODE_4014_length_3130_cov_5.146016	32.52	3130	4	VP_4019	TRUE
NODE_402_length_10120_cov_8.320815	38.59	10120	12	VP_3928	TRUE
NODE_403_length_10080_cov_4.592319	40.07	10080	18	VP_3931	TRUE
NODE_403_length_12326_cov_7.771657	33.03	12326	18	VP_1127	FALSE
NODE_404_length_12069_cov_7.271850	41.96	12069	16	VP_3707	TRUE
NODE_406_length_12642_cov_10.671884	54.89	12642	7	VP_3579	TRUE
NODE_406_length_14796_cov_8.213283	38.53	14796	27	VP_2330	FALSE
NODE_407_length_11709_cov_7.588553	36.52	11709	17	VP_1952	FALSE
NODE_407_length_12286_cov_82.964435	33.93	12286	16	VP_60	FALSE
NODE_407_length_13585_cov_22.172062	29.63	13585	18	VP_3384	TRUE
NODE_408_length_11702_cov_11.159955	51.67	11702	20	VP_3768	TRUE
NODE_408_length_11707_cov_4.707947	38.58	11707	13	VP_2141	FALSE
NODE_409_length_11686_cov_3.620153	35.98	11686	14	VP_152	FALSE
NODE_40_length_25148_cov_20.111505	68.03	25148	36	VP_1900	TRUE
NODE_40_length_26572_cov_6.859486	33.9	26572	12	VP_739	FALSE
NODE_40_length_28084_cov_11.599700	34.93	28084	46	VP_774	FALSE
NODE_40_length_28788_cov_82.332022	35.52	28788	42	VP_1639	TRUE
NODE_40_length_30504_cov_9.750205	32.37	30504	45	VP_1522	TRUE
NODE_40_length_30511_cov_8.129728	53.17	30511	36	VP_1521	TRUE
NODE_40_length_34016_cov_10.043903	38.81	34016	56	VP_1091	FALSE
NODE_40_length_34386_cov_25.199586	40.25	34386	55	VP_1271	FALSE
NODE_410_length_11691_cov_8.787470	31.91	11691	11	VP_3769	TRUE
NODE_411_length_12524_cov_7.250140	40.8	12524	23	VP_3613	TRUE
NODE_413_length_12087_cov_15.669465	36.7	12087	20	VP_2618	FALSE
NODE_414_length_11658_cov_5.006981	62.55	11658	11	VP_650	FALSE
NODE_414_length_11914_cov_5.140315	37.43	11914	13	VP_3734	TRUE
NODE_415_length_11060_cov_5.075239	39.55	11060	15	VP_280	FALSE
NODE_415_length_12011_cov_5.622951	33.17	12011	14	VP_208	FALSE
NODE_416_length_11631_cov_5.157049	50.89	11631	19	VP_3572	FALSE
NODE_416_length_12451_cov_7.403275	34.41	12451	12	VP_68	FALSE
NODE_417_length_11834_cov_9.382715	34.74	11834	22	VP_3747	TRUE
NODE_418_length_11992_cov_12.041384	33.67	11992	16	VP_279	FALSE
NODE_418_length_14529_cov_6.126434	41.36	14529	10	VP_3210	TRUE
NODE_419_length_11018_cov_5.358935	39.16	11018	15	VP_2885	FALSE
NODE_419_length_11591_cov_15.449116	37.87	11591	16	VP_3031	FALSE
NODE_419_length_14525_cov_7.197581	40.85	14525	29	VP_3211	TRUE
NODE_41_length_23133_cov_5.874946	38.48	23133	21	VP_851	FALSE
NODE_41_length_24954_cov_24.960079	32.91	24954	37	VP_1916	TRUE
NODE_41_length_27143_cov_9.106800	55.06	27143	39	VP_1303	FALSE
NODE_41_length_27911_cov_10.464604	47.19	27911	48	VP_567	FALSE
NODE_41_length_33968_cov_7.532451	44.3	33968	41	VP_1317	TRUE
NODE_41_length_34103_cov_121.085791	38.81	34103	62	VP_1209	FALSE
NODE_41_length_34659_cov_26.246966	32.36	34659	55	VP_1176	FALSE
NODE_420_length_12407_cov_27.013277	33.97	12407	17	VP_1189	FALSE
NODE_421_length_11979_cov_12.664626	31.36	11979	14	VP_2332	FALSE
NODE_423_length_12346_cov_10.671792	32.94	12346	17	VP_3514	FALSE
NODE_424_length_11465_cov_7.930237	36.62	11465	14	VP_9	FALSE
NODE_424_length_11760_cov_5.931141	39.57	11760	19	VP_3759	TRUE
NODE_424_length_14499_cov_29.921282	44.42	14499	12	VP_3215	TRUE
NODE_425_length_11462_cov_5.578417	43.99	11462	17	VP_883	FALSE
NODE_425_length_11551_cov_7.644572	38.4	11551	7	VP_2030	FALSE
NODE_426_length_11723_cov_4.764655	51.74	11723	17	VP_3766	TRUE
NODE_426_length_14449_cov_23.262262	34.91	14449	13	VP_3223	TRUE
NODE_427_length_11524_cov_10.524196	36.03	11524	15	VP_2949	FALSE
NODE_429_length_14407_cov_5.688406	38.55	14407	30	VP_1272	FALSE
NODE_42_length_27845_cov_7.840986	34.63	27845	38	VP_1684	FALSE
NODE_42_length_28185_cov_24.279097	34.59	28185	39	VP_1684	TRUE
NODE_42_length_29162_cov_14.392208	41.86	29162	33	VP_1577	FALSE
NODE_42_length_31063_cov_37.798407	36.39	31063	32	VP_1489	TRUE
NODE_42_length_33710_cov_17.833517	36.18	33710	30	VP_939	FALSE
NODE_42_length_34065_cov_12.457042	51.08	34065	54	VP_1296	FALSE
NODE_431_length_10935_cov_7.568658	41.64	10935	17	VP_1155	FALSE
NODE_431_length_14397_cov_5.953005	35.38	14397	12	VP_3230	TRUE
NODE_432_length_12212_cov_7.181212	43.77	12212	16	VP_2958	FALSE
NODE_434_length_14330_cov_17.004203	37.08	14330	19	VP_1571	FALSE
NODE_435_length_10870_cov_8.521590	38.85	10870	12	VP_3876	TRUE
NODE_435_length_11323_cov_5.178914	43.32	11323	13	VP_1128	FALSE
NODE_436_length_11572_cov_4.458105	43.17	11572	36	VP_3789	TRUE
NODE_436_length_12160_cov_5.709294	42.52	12160	7	VP_3687	TRUE
NODE_437_length_11305_cov_23.553956	37.07	11305	18	VP_1405	FALSE
NODE_437_length_11547_cov_5.648886	35.44	11547	21	VP_3792	TRUE
NODE_437_length_12158_cov_8.875072	35.98	12158	6	VP_24	FALSE
NODE_439_length_12150_cov_15.814717	34.81	12150	13	VP_1022	FALSE
NODE_43_length_22352_cov_12.799345	42.36	22352	31	VP_566	FALSE
NODE_43_length_24736_cov_72.309509	26.35	24736	31	VP_1933	TRUE
NODE_43_length_30375_cov_116.612698	36.29	30375	33	VP_1489	FALSE
NODE_43_length_31270_cov_101.057024	36.78	31270	47	VP_1476	TRUE
NODE_43_length_33987_cov_18.725746	31.87	33987	62	VP_1315	TRUE
NODE_440_length_10752_cov_11.552585	34.4	10752	16	VP_1995	FALSE
NODE_440_length_10818_cov_10.522995	40.96	10818	22	VP_3881	TRUE
NODE_440_length_11764_cov_23.277735	37.61	11764	24	VP_366	FALSE
NODE_445_length_11267_cov_13.652694	36.45	11267	15	VP_3836	TRUE
NODE_446_length_10759_cov_9.291854	42.72	10759	16	VP_3884	TRUE
NODE_447_length_11255_cov_22.404911	33.67	11255	10	VP_1501	FALSE
NODE_447_length_11489_cov_6.181739	48.02	11489	17	VP_3801	TRUE
NODE_447_length_11628_cov_4.734209	61.51	11628	17	VP_3571	FALSE
NODE_449_length_11221_cov_8.101558	32.9	11221	14	VP_3845	TRUE
NODE_44_length_29237_cov_12.640086	41.83	29237	34	VP_1577	FALSE
NODE_44_length_30854_cov_16.604727	33.54	30854	39	VP_1501	TRUE
NODE_44_length_33930_cov_8.736059	44.31	33930	41	VP_1317	FALSE
NODE_452_length_11150_cov_72.046598	31.98	11150	7	VP_405	FALSE
NODE_452_length_11186_cov_5.324769	36.28	11186	22	VP_1393	FALSE
NODE_452_length_11453_cov_9.872785	33.09	11453	17	VP_3480	FALSE
NODE_454_length_11165_cov_7.386949	35.17	11165	21	VP_1414	FALSE
NODE_457_length_10557_cov_5.164445	49.15	10557	12	VP_3144	FALSE
NODE_458_length_10609_cov_94.930263	33.37	10609	23	VP_2177	FALSE
NODE_45_length_21085_cov_6.944413	29.25	21085	24	VP_976	FALSE
NODE_45_length_22905_cov_13.588796	47	22905	38	VP_2093	TRUE
NODE_45_length_24658_cov_10.346624	31.33	24658	54	VP_1315	FALSE
NODE_45_length_27513_cov_11.492061	31.16	27513	49	VP_1736	TRUE
NODE_45_length_33499_cov_12.596819	39.96	33499	46	VP_1341	TRUE
NODE_45_length_43863_cov_6.750457	50.92	43863	65	VP_873	TRUE
NODE_461_length_11070_cov_19.026509	31.87	11070	12	VP_3861	TRUE
NODE_461_length_11890_cov_6.866244	36.31	11890	14	VP_3304	FALSE
NODE_463_length_11496_cov_3.655974	37.12	11496	16	VP_3800	TRUE
NODE_465_length_10496_cov_8.160042	36.11	10496	15	VP_236	FALSE
NODE_465_length_13676_cov_10.712503	36.36	13676	8	VP_3364	TRUE
NODE_466_length_11464_cov_4.193970	61.05	11464	12	VP_3807	TRUE
NODE_468_length_11274_cov_36.790712	36.22	11274	6	VP_159	FALSE
NODE_468_length_11442_cov_5.147098	34.65	11442	12	VP_2170	FALSE
NODE_469_length_11272_cov_5.022198	41.26	11272	6	VP_3834	TRUE
NODE_469_length_11439_cov_5.384663	33.86	11439	19	VP_814	FALSE
NODE_469_length_13599_cov_5.220983	47.52	13599	25	VP_2606	FALSE
NODE_46_length_22031_cov_83.164361	35.83	22031	28	VP_2184	TRUE
NODE_46_length_22326_cov_14.856899	32.06	22326	27	VP_1807	FALSE
NODE_46_length_26327_cov_8.229864	39.44	26327	47	VP_571	FALSE
NODE_46_length_27874_cov_21.339336	54.87	27874	49	VP_158	FALSE
NODE_46_length_30180_cov_7.983037	42.1	30180	39	VP_566	FALSE
NODE_470_length_11837_cov_5.963843	37.32	11837	11	VP_3746	TRUE
NODE_471_length_10501_cov_9.303657	40.5	10501	7	VP_90	FALSE
NODE_471_length_11831_cov_7.139776	36.32	11831	8	VP_3748	TRUE
NODE_472_length_11397_cov_7.098219	43.42	11397	18	VP_589	FALSE
NODE_473_length_11239_cov_5.883941	31.49	11239	13	VP_3842	TRUE
NODE_4745_length_3212_cov_3.577447	34.03	3212	4	VP_4018	TRUE
NODE_474_length_10358_cov_24.931865	31.71	10358	4	VP_3719	FALSE
NODE_474_length_10892_cov_15.011904	32.9	10892	20	VP_3180	FALSE
NODE_474_length_11238_cov_5.235715	39.82	11238	22	VP_3843	TRUE
NODE_475_length_13534_cov_7.106833	35.55	13534	16	VP_3391	TRUE
NODE_476_length_10884_cov_11.757226	38.32	10884	14	VP_993	FALSE
NODE_476_length_11774_cov_5.429047	51.36	11774	16	VP_3423	FALSE
NODE_477_length_13472_cov_10.449355	34.91	13472	8	VP_3407	TRUE
NODE_47_length_25085_cov_7.195126	33.83	25085	37	VP_1191	FALSE
NODE_47_length_33113_cov_8.154879	49.87	33113	43	VP_385	FALSE
NODE_480_length_10818_cov_8.429992	29.74	10818	10	VP_3473	FALSE
NODE_480_length_13452_cov_15.423677	33.59	13452	22	VP_814	FALSE
NODE_482_length_11218_cov_3.723372	35.1	11218	16	VP_128	FALSE
NODE_482_length_13397_cov_6.173063	50.66	13397	17	VP_3423	TRUE
NODE_483_length_13386_cov_8.685020	34.21	13386	19	VP_729	FALSE
NODE_485_length_10748_cov_14.285888	36.29	10748	15	VP_1140	FALSE
NODE_487_length_10788_cov_6.212243	30.38	10788	10	VP_2261	FALSE
NODE_489_length_10759_cov_5.165919	48.02	10759	15	VP_1903	FALSE
NODE_489_length_11057_cov_6.494819	35.81	11057	10	VP_1778	FALSE
NODE_489_length_11117_cov_13.815585	31.89	11117	26	VP_3857	TRUE
NODE_48_length_20643_cov_28.715222	34.98	20643	21	VP_1684	FALSE
NODE_48_length_24917_cov_6.100676	52.98	24917	31	VP_1831	FALSE
NODE_48_length_25439_cov_8.064647	39.94	25439	38	VP_571	FALSE
NODE_48_length_27656_cov_10.064309	40.74	27656	46	VP_1642	FALSE
NODE_48_length_28586_cov_7.469069	36.56	28586	37	VP_1177	FALSE
NODE_48_length_32307_cov_11.871574	53.46	32307	49	VP_1424	FALSE
NODE_48_length_33046_cov_27.360523	45.13	33046	34	VP_1378	TRUE
NODE_48_length_33070_cov_13.791731	34.78	33070	49	VP_123	FALSE
NODE_490_length_10277_cov_8.709352	44.95	10277	17	VP_1800	FALSE
NODE_490_length_11117_cov_7.782137	35.4	11117	10	VP_420	FALSE
NODE_490_length_13303_cov_19.604620	34.52	13303	8	VP_3445	TRUE
NODE_491_length_11041_cov_3.902239	32.99	11041	18	VP_3864	TRUE
NODE_492_length_11012_cov_8.796203	32.29	11012	13	VP_3867	TRUE
NODE_495_length_11024_cov_5.556569	55.71	11024	18	VP_1265	FALSE
NODE_496_length_11603_cov_7.253550	48.74	11603	11	VP_2673	FALSE
NODE_499_length_10208_cov_24.090121	34.06	10208	28	VP_2034	FALSE
NODE_499_length_10616_cov_61.552031	36.06	10616	13	VP_3892	TRUE
NODE_499_length_10635_cov_4.709263	40.53	10635	12	VP_339	FALSE
NODE_499_length_11564_cov_19.745851	42.79	11564	28	VP_1381	FALSE
NODE_49_length_21335_cov_22.952162	32.43	21335	31	VP_1856	FALSE
NODE_49_length_27593_cov_172.336008	36.89	27593	41	VP_1196	FALSE
NODE_49_length_28093_cov_16.325237	55.08	28093	50	VP_1695	TRUE
NODE_49_length_29446_cov_10.239155	51.91	29446	22	VP_1594	TRUE
NODE_4_length_37744_cov_6.876303	35.65	37744	46	VP_1117	TRUE
NODE_4_length_37894_cov_9.073971	49.31	37894	52	VP_1088	FALSE
NODE_4_length_42670_cov_24.199460	35.25	42670	48	VP_927	TRUE
NODE_4_length_43715_cov_23.524370	60.73	43715	74	VP_650	FALSE
NODE_4_length_55763_cov_31.787607	39.35	55763	74	VP_571	TRUE
NODE_4_length_56087_cov_18.499804	42.3	56087	71	VP_566	TRUE
NODE_4_length_59326_cov_125.388588	47.44	59326	86	VP_512	TRUE
NODE_501_length_10911_cov_8.724945	41.55	10911	17	VP_1077	FALSE
NODE_502_length_10201_cov_9.986300	33.85	10201	18	VP_606	FALSE
NODE_502_length_10939_cov_20.258545	37.4	10939	11	VP_2175	FALSE
NODE_503_length_10935_cov_5.059926	43.55	10935	12	VP_501	FALSE
NODE_503_length_11484_cov_4.193455	41.16	11484	10	VP_1990	FALSE
NODE_503_length_13174_cov_8.830170	34.88	13174	6	VP_3476	TRUE
NODE_504_length_13161_cov_5.947810	56.14	13161	14	VP_3479	TRUE
NODE_506_length_10561_cov_5.470112	45.39	10561	16	VP_2055	FALSE
NODE_506_length_10874_cov_7.510306	30.16	10874	9	VP_2261	FALSE
NODE_509_length_13118_cov_17.667611	43.12	13118	19	VP_3490	TRUE
NODE_50_length_20396_cov_7.225210	50.34	20396	13	VP_1054	FALSE
NODE_50_length_24929_cov_5.352095	38.73	24929	27	VP_992	FALSE
NODE_50_length_26270_cov_60.934846	31.47	26270	37	VP_1807	TRUE
NODE_50_length_28069_cov_5.158528	32.74	28069	38	VP_1697	TRUE
NODE_50_length_32254_cov_10.957421	37.39	32254	49	VP_1414	FALSE
NODE_50_length_32772_cov_148.783140	38.19	32772	44	VP_1132	FALSE
NODE_510_length_10520_cov_6.619685	55.56	10520	17	VP_158	FALSE
NODE_511_length_10055_cov_4.485400	41.75	10055	10	VP_1316	FALSE
NODE_512_length_13077_cov_4.957841	43.75	13077	15	VP_3499	TRUE
NODE_513_length_10475_cov_10.734261	58.34	10475	11	VP_3870	FALSE
NODE_515_length_10799_cov_9.080324	38.49	10799	11	VP_784	FALSE
NODE_515_length_13045_cov_69.748114	35.42	13045	6	VP_584	FALSE
NODE_516_length_10506_cov_5.633911	42	10506	23	VP_749	FALSE
NODE_517_length_13034_cov_9.001233	44.56	13034	23	VP_2958	FALSE
NODE_518_length_10775_cov_12.346455	65.55	10775	13	VP_3883	TRUE
NODE_518_length_11318_cov_9.165853	37.05	11318	24	VP_78	FALSE
NODE_51_length_27406_cov_14.286900	31.23	27406	43	VP_1727	FALSE
NODE_51_length_31817_cov_112.946666	38.01	31817	44	VP_1132	FALSE
NODE_51_length_32050_cov_7.892452	30.08	32050	59	VP_976	FALSE
NODE_51_length_32705_cov_15.646493	36.79	32705	56	VP_1393	FALSE
NODE_523_length_10416_cov_6.284722	35.39	10416	10	VP_3910	TRUE
NODE_523_length_10694_cov_57.828837	34.96	10694	14	VP_2713	FALSE
NODE_524_length_12908_cov_9.015794	57.89	12908	20	VP_3520	TRUE
NODE_525_length_10391_cov_7.043827	35.46	10391	14	VP_2059	FALSE
NODE_528_length_10614_cov_6.004262	34.48	10614	15	VP_140	FALSE
NODE_52_length_29151_cov_29.575990	47.99	29151	38	VP_1615	TRUE
NODE_52_length_31807_cov_5.914147	31.42	31807	48	VP_1442	TRUE
NODE_532_length_10563_cov_122.687096	34.6	10563	6	VP_3898	TRUE
NODE_533_length_10334_cov_5.459383	35.15	10334	14	VP_3914	TRUE
NODE_533_length_10587_cov_9.165401	35.82	10587	14	VP_3836	FALSE
NODE_533_length_12823_cov_16.013236	34.65	12823	7	VP_74	FALSE
NODE_53_length_20438_cov_27.070157	54.73	20438	31	VP_2350	TRUE
NODE_53_length_21070_cov_5.894932	35.27	21070	21	VP_1684	FALSE
NODE_53_length_27660_cov_11.429089	31.19	27660	43	VP_1727	TRUE
NODE_53_length_29142_cov_11.564101	43.8	29142	22	VP_1294	FALSE
NODE_53_length_31345_cov_110.975232	39.29	31345	55	VP_1209	FALSE
NODE_541_length_10202_cov_13.576821	35.94	10202	9	VP_3583	FALSE
NODE_543_length_10924_cov_7.713681	49.81	10924	18	VP_3873	TRUE
NODE_545_length_12647_cov_5.572506	38.85	12647	17	VP_392	FALSE
NODE_546_length_10169_cov_13.526201	34.81	10169	22	VP_739	FALSE
NODE_546_length_10219_cov_9.591204	35.17	10219	12	VP_1789	FALSE
NODE_546_length_10856_cov_10.896213	33.51	10856	15	VP_150	FALSE
NODE_546_length_12600_cov_8.361977	37.69	12600	12	VP_3591	TRUE
NODE_547_length_12588_cov_9.004628	43.24	12588	12	VP_3597	TRUE
NODE_549_length_10382_cov_13.503922	56.29	10382	12	VP_3912	TRUE
NODE_549_length_12543_cov_13.602819	33.2	12543	20	VP_3480	FALSE
NODE_54_length_23475_cov_17.827711	32.7	23475	36	VP_2043	TRUE
NODE_54_length_27333_cov_74.694002	37.52	27333	48	VP_1745	TRUE
NODE_54_length_28986_cov_11.543604	41.76	28986	34	VP_1577	FALSE
NODE_551_length_10123_cov_5.172825	47.77	10123	9	VP_3927	TRUE
NODE_554_length_10178_cov_6.846587	49.68	10178	15	VP_3585	FALSE
NODE_556_length_10063_cov_12.274780	36.34	10063	11	VP_1966	FALSE
NODE_557_length_10304_cov_11.420919	49.91	10304	14	VP_3915	TRUE
NODE_557_length_10368_cov_9.909823	35.48	10368	8	VP_429	FALSE
NODE_557_length_11300_cov_9.573766	36.97	11300	17	VP_2396	FALSE
NODE_55_length_24418_cov_4.602717	37.13	24418	31	VP_1954	TRUE
NODE_55_length_26023_cov_6.087993	53	26023	32	VP_1831	TRUE
NODE_55_length_27214_cov_7.943776	36.08	27214	28	VP_510	FALSE
NODE_55_length_27480_cov_58.601240	37.75	27480	26	VP_1402	FALSE
NODE_55_length_28313_cov_9.143535	41.84	28313	32	VP_1577	FALSE
NODE_560_length_10032_cov_10.877518	65.81	10032	14	VP_3935	TRUE
NODE_560_length_10332_cov_6.673251	40.37	10332	17	VP_3613	FALSE
NODE_562_length_10319_cov_5.945538	41.84	10319	16	VP_1604	FALSE
NODE_566_length_12333_cov_7.731552	44.76	12333	16	VP_3652	TRUE
NODE_567_length_10071_cov_4.240515	48.75	10071	17	VP_1870	FALSE
NODE_567_length_10583_cov_5.193294	49.62	10583	13	VP_3895	TRUE
NODE_567_length_12299_cov_9.316645	35.48	12299	15	VP_3657	TRUE
NODE_568_length_10582_cov_32.758336	35.35	10582	15	VP_2137	FALSE
NODE_56_length_23342_cov_18.376304	36.18	23342	33	VP_2059	TRUE
NODE_56_length_24365_cov_9.300123	36.45	24365	31	VP_107	FALSE
NODE_56_length_25574_cov_7.475528	32.36	25574	12	VP_322	FALSE
NODE_56_length_28233_cov_12.596316	35.74	28233	42	VP_1644	FALSE
NODE_56_length_28743_cov_12.901457	40.76	28743	48	VP_1642	TRUE
NODE_571_length_10145_cov_5.668880	51.04	10145	20	VP_3925	TRUE
NODE_572_length_10511_cov_7.067425	49.37	10511	16	VP_3902	TRUE
NODE_572_length_12255_cov_4.106557	41.38	12255	15	VP_3667	TRUE
NODE_573_length_10238_cov_5.791908	30.3	10238	21	VP_3920	TRUE
NODE_573_length_11017_cov_10.113848	37.94	11017	20	VP_44	FALSE
NODE_57_length_24642_cov_11.479847	42.47	24642	38	VP_1155	FALSE
NODE_57_length_25469_cov_9.013182	42.13	25469	34	VP_1874	TRUE
NODE_57_length_30162_cov_9.387385	32.36	30162	44	VP_790	FALSE
NODE_581_length_10002_cov_6.480145	32.65	10002	8	VP_3936	TRUE
NODE_582_length_12184_cov_8.255174	30.54	12184	10	VP_3473	FALSE
NODE_584_length_10374_cov_5.477275	56.4	10374	8	VP_2325	FALSE
NODE_589_length_12110_cov_8.247781	42.9	12110	20	VP_3696	TRUE
NODE_58_length_28131_cov_6.701845	43.76	28131	48	VP_1318	FALSE
NODE_58_length_30469_cov_6.046788	52.35	30469	32	VP_1523	TRUE
NODE_590_length_12086_cov_9.523730	37.45	12086	10	VP_3702	TRUE
NODE_593_length_10805_cov_4.360279	35.32	10805	28	VP_44	FALSE
NODE_594_length_10039_cov_19.031150	34.27	10039	10	VP_2435	FALSE
NODE_594_length_10235_cov_10.638212	41.37	10235	16	VP_2048	FALSE
NODE_594_length_12076_cov_4.569420	34.32	12076	11	VP_3704	TRUE
NODE_5960_length_3228_cov_4.418531	44.49	3228	8	VP_4017	TRUE
NODE_597_length_10212_cov_4.261790	43.54	10212	13	VP_244	FALSE
NODE_59_length_24536_cov_6.967240	37.78	24536	35	VP_1414	FALSE
NODE_5_length_38631_cov_23.072247	40.51	38631	60	VP_1076	TRUE
NODE_5_length_42127_cov_17.390141	60.06	42127	47	VP_953	TRUE
NODE_5_length_42317_cov_40.886328	39	42317	47	VP_938	FALSE
NODE_5_length_50152_cov_11.690421	46.41	50152	58	VP_678	TRUE
NODE_604_length_10140_cov_5.749926	53.19	10140	20	VP_2974	FALSE
NODE_608_length_10113_cov_10.645854	52.09	10113	14	VP_3929	TRUE
NODE_608_length_11951_cov_5.886601	39.27	11951	13	VP_3727	TRUE
NODE_60_length_22615_cov_17.910550	40.2	22615	30	VP_571	FALSE
NODE_60_length_27951_cov_8.598688	36.53	27951	47	VP_44	FALSE
NODE_60_length_28216_cov_10.801108	54.46	28216	45	VP_1680	FALSE
NODE_60_length_29866_cov_47.264667	50.92	29866	48	VP_80	FALSE
NODE_613_length_11899_cov_10.951283	35.01	11899	24	VP_1191	FALSE
NODE_618_length_11864_cov_10.849013	37.23	11864	6	VP_3741	TRUE
NODE_619_length_11864_cov_5.473029	44.59	11864	23	VP_3742	TRUE
NODE_61_length_18606_cov_23.416312	41.24	18606	25	VP_1076	FALSE
NODE_61_length_18684_cov_5.880240	41.86	18684	19	VP_2544	TRUE
NODE_61_length_22392_cov_15.530779	37.33	22392	34	VP_2139	TRUE
NODE_61_length_27920_cov_86.075830	37.56	27920	41	VP_1708	TRUE
NODE_623_length_11828_cov_8.313769	31.21	11828	27	VP_3082	FALSE
NODE_62_length_23600_cov_5.677001	51.75	23600	26	VP_727	FALSE
NODE_62_length_24031_cov_8.133342	34.3	24031	30	VP_1022	FALSE
NODE_62_length_25669_cov_7.420005	54.55	25669	40	VP_1862	TRUE
NODE_632_length_11755_cov_6.326752	42.51	11755	16	VP_3760	TRUE
NODE_633_length_4768_cov_3.874178	50.36	4768	4	VP_4010	TRUE
NODE_63_length_18191_cov_12.223092	65.87	18191	28	VP_2619	TRUE
NODE_63_length_18311_cov_6.785221	39.19	18311	26	VP_1553	FALSE
NODE_63_length_26520_cov_26.717325	34.14	26520	34	VP_1022	FALSE
NODE_63_length_29441_cov_26.832743	44.5	29441	45	VP_1318	FALSE
NODE_642_length_11694_cov_9.950597	54.7	11694	19	VP_1865	FALSE
NODE_64_length_22233_cov_22.076878	55.7	22233	29	VP_990	FALSE
NODE_64_length_25358_cov_24.928625	36.75	25358	31	VP_906	FALSE
NODE_64_length_26333_cov_5.648489	39.09	26333	35	VP_1077	FALSE
NODE_64_length_29434_cov_11.764696	47.25	29434	44	VP_994	FALSE
NODE_654_length_11620_cov_13.565067	39.03	11620	7	VP_20	FALSE
NODE_655_length_11618_cov_6.112774	39.4	11618	20	VP_452	FALSE
NODE_656_length_11607_cov_11.677632	35.37	11607	12	VP_3784	TRUE
NODE_657_length_11600_cov_6.864357	49.97	11600	10	VP_3787	TRUE
NODE_65_length_15066_cov_5.993671	36.84	15066	37	VP_1138	FALSE
NODE_65_length_21991_cov_7.149389	33.74	21991	30	VP_2179	FALSE
NODE_65_length_24502_cov_4.669530	32.1	24502	37	VP_790	FALSE
NODE_65_length_29356_cov_13.663527	40.17	29356	41	VP_1604	TRUE
NODE_660_length_11563_cov_4.570907	42.07	11563	13	VP_3791	TRUE
NODE_662_length_11530_cov_10.914597	54.55	11530	11	VP_3795	TRUE
NODE_66_length_17850_cov_47.330879	54.34	17850	24	VP_2650	TRUE
NODE_66_length_25112_cov_5.796265	48.34	25112	39	VP_1903	TRUE
NODE_66_length_26275_cov_53.463463	33.2	26275	44	VP_1805	TRUE
NODE_66_length_29044_cov_9.370485	32.31	29044	56	VP_1621	TRUE
NODE_675_length_11425_cov_17.261478	54.42	11425	21	VP_3810	TRUE
NODE_676_length_11422_cov_6.162664	34.67	11422	23	VP_3811	TRUE
NODE_679_length_11399_cov_6.776798	38.82	11399	30	VP_1171	FALSE
NODE_67_length_26204_cov_115.275613	37.4	26204	37	VP_1132	FALSE
NODE_67_length_28413_cov_6.132908	47.07	28413	39	VP_1664	TRUE
NODE_68_length_21964_cov_23.489936	36.79	21964	40	VP_2188	TRUE
NODE_68_length_28330_cov_8.403607	60.58	28330	44	VP_1663	FALSE
NODE_68_length_28827_cov_12.042472	52.2	28827	38	VP_1636	TRUE
NODE_68_length_30718_cov_7.769722	48.33	30718	40	VP_1506	TRUE
NODE_690_length_11313_cov_14.302629	35.49	11313	29	VP_439	FALSE
NODE_69_length_17253_cov_15.357076	64.97	17253	29	VP_2740	FALSE
NODE_69_length_17813_cov_17.966381	29.81	17813	23	VP_522	FALSE
NODE_69_length_26111_cov_18.350284	36.38	26111	42	VP_1434	FALSE
NODE_69_length_26633_cov_6.838588	32.33	26633	36	VP_1697	FALSE
NODE_69_length_28730_cov_18.516478	35.73	28730	44	VP_1644	TRUE
NODE_6_length_39650_cov_18.174795	37.81	39650	46	VP_1038	TRUE
NODE_6_length_42323_cov_43.443716	39.03	42323	48	VP_938	FALSE
NODE_6_length_43411_cov_49.390857	60.73	43411	74	VP_650	FALSE
NODE_6_length_43901_cov_64.764836	53.23	43901	58	VP_872	TRUE
NODE_6_length_53965_cov_7.368967	38.55	53965	79	VP_29	FALSE
NODE_6_length_54661_cov_11.199465	38.5	54661	62	VP_600	TRUE
NODE_6_length_84862_cov_8.108776_fragment_2	53.12	10124	8	VP_3926	TRUE
NODE_70_length_21214_cov_5.889881	51.68	21214	18	VP_1054	FALSE
NODE_70_length_22402_cov_18.579944	47.88	22402	25	VP_1615	FALSE
NODE_70_length_23595_cov_7.766143	34.95	23595	31	VP_2029	TRUE
NODE_70_length_27933_cov_7.308308	35.45	27933	26	VP_1117	FALSE
NODE_712_length_11134_cov_3.841321	40.72	11134	18	VP_3854	TRUE
NODE_715_length_11112_cov_6.511712	38.98	11112	13	VP_3858	TRUE
NODE_71_length_22177_cov_4.859416	50.42	22177	16	VP_2160	TRUE
NODE_71_length_27926_cov_18.917908	54.43	27926	45	VP_1680	FALSE
NODE_71_length_28586_cov_10.762083	46.96	28586	30	VP_501	FALSE
NODE_71_length_30030_cov_10.326005	32.28	30030	46	VP_1522	FALSE
NODE_72_length_20987_cov_91.884961	35.85	20987	27	VP_2184	FALSE
NODE_72_length_22072_cov_17.853659	37.82	22072	31	VP_2175	TRUE
NODE_72_length_25014_cov_94.323330	36.76	25014	36	VP_1476	FALSE
NODE_72_length_26395_cov_34.220767	34.25	26395	35	VP_553	FALSE
NODE_72_length_28537_cov_12.395057	53.81	28537	49	VP_1657	TRUE
NODE_735_length_11008_cov_9.880672	34.87	11008	7	VP_3641	FALSE
NODE_736_length_11002_cov_8.374806	30.35	11002	9	VP_2261	FALSE
NODE_739_length_10964_cov_5.894857	41.03	10964	14	VP_3871	TRUE
NODE_73_length_20976_cov_8.161321	57.64	20976	31	VP_1310	FALSE
NODE_73_length_22045_cov_9.429877	33.76	22045	31	VP_2179	TRUE
NODE_73_length_27829_cov_9.843019	38.74	27829	45	VP_1714	TRUE
NODE_73_length_28508_cov_32.955400	36.63	28508	30	VP_1181	FALSE
NODE_740_length_10957_cov_5.454412	37.2	10957	25	VP_3872	TRUE
NODE_741_length_10913_cov_8.180052	40.42	10913	20	VP_3874	TRUE
NODE_74_length_27707_cov_6.181867	42.08	27707	32	VP_1723	TRUE
NODE_74_length_28501_cov_10.954510	32.31	28501	41	VP_1522	FALSE
NODE_755_length_10803_cov_4.013491	38.92	10803	28	VP_3882	TRUE
NODE_75_length_16178_cov_21.364262	32.69	16178	24	VP_886	FALSE
NODE_75_length_16456_cov_7.010304	46.26	16456	22	VP_2817	FALSE
NODE_75_length_20703_cov_7.843133	35.33	20703	16	VP_2312	TRUE
NODE_75_length_25237_cov_7.674529	40.13	25237	22	VP_1136	FALSE
NODE_75_length_28185_cov_7.170103	41.1	28185	32	VP_589	FALSE
NODE_76_length_16118_cov_14.431239	72.25	16118	33	VP_2922	TRUE
NODE_76_length_18102_cov_5.145066	35.32	18102	18	VP_917	FALSE
NODE_76_length_21927_cov_5.768471	33.79	21927	10	VP_739	FALSE
NODE_76_length_23889_cov_13.417890	40.9	23889	35	VP_1133	FALSE
NODE_76_length_23967_cov_9.542698	40.22	23967	40	VP_1076	FALSE
NODE_76_length_29442_cov_20.825433	39.25	29442	41	VP_1595	TRUE
NODE_774_length_10621_cov_6.417660	38.29	10621	19	VP_916	FALSE
NODE_775_length_10599_cov_5.126423	34.47	10599	5	VP_3893	TRUE
NODE_776_length_10595_cov_8.489184	35.74	10595	15	VP_139	FALSE
NODE_77_length_23913_cov_7.890645	32.34	23913	31	VP_790	FALSE
NODE_782_length_10568_cov_4.913441	36.09	10568	16	VP_3897	TRUE
NODE_783_length_10565_cov_104.662036	37.91	10565	29	VP_349	FALSE
NODE_785_length_10548_cov_4.800629	62.52	10548	12	VP_3899	TRUE
NODE_786_length_10522_cov_5.834336	61.67	10522	22	VP_2778	FALSE
NODE_78_length_16344_cov_8.445454	37.76	16344	15	VP_2883	TRUE
NODE_78_length_21451_cov_5.745981	46.42	21451	18	VP_501	FALSE
NODE_78_length_27257_cov_8.485332	32.91	27257	45	VP_1748	TRUE
NODE_797_length_10451_cov_9.322432	37.78	10451	15	VP_1117	FALSE
NODE_79_length_16255_cov_8.559012	38.05	16255	28	VP_2899	TRUE
NODE_79_length_21671_cov_5.551582	31.15	21671	36	VP_1457	FALSE
NODE_79_length_23738_cov_6.273065	49.29	23738	31	VP_1870	FALSE
NODE_7_length_34767_cov_23.927201	36.17	34767	31	VP_939	FALSE
NODE_7_length_37894_cov_18.039642	49.31	37894	52	VP_1088	FALSE
NODE_7_length_38622_cov_7.339098	39.76	38622	47	VP_1077	TRUE
NODE_7_length_41568_cov_9.375135	59.6	41568	49	VP_695	FALSE
NODE_7_length_41652_cov_8.585210	38.78	41652	46	VP_938	FALSE
NODE_7_length_43863_cov_234.511436	50.92	43863	65	VP_873	FALSE
NODE_7_length_46226_cov_19.833597	65.56	46226	73	VP_785	TRUE
NODE_7_length_48455_cov_10.841426	38.15	48455	78	VP_716	TRUE
NODE_7_length_55648_cov_9.903405	59.46	55648	82	VP_576	TRUE
NODE_800_length_10423_cov_5.044657	32.83	10423	7	VP_3906	TRUE
NODE_801_length_10420_cov_5.836758	40.69	10420	17	VP_3907	TRUE
NODE_80_length_24726_cov_11.520733	37.41	24726	47	VP_993	FALSE
NODE_80_length_27133_cov_8.224500	52.99	27133	37	VP_1756	TRUE
NODE_80_length_27320_cov_7.652155	38.6	27320	37	VP_1746	TRUE
NODE_819_length_10293_cov_6.352510	32.61	10293	20	VP_3917	TRUE
NODE_81_length_21214_cov_6.168533	32.12	21214	42	VP_2250	TRUE
NODE_81_length_25783_cov_10.508240	33.67	25783	13	VP_739	FALSE
NODE_81_length_26883_cov_7.736208	36.49	26883	48	VP_1393	FALSE
NODE_81_length_27313_cov_9.412576	49.08	27313	25	VP_998	FALSE
NODE_81_length_28796_cov_11.731116	34.49	28796	52	VP_1638	TRUE
NODE_827_length_10258_cov_5.440753	39.17	10258	14	VP_985	FALSE
NODE_82_length_21064_cov_36.452330	32.3	21064	32	VP_886	FALSE
NODE_82_length_25556_cov_6.366495	49.37	25556	36	VP_1870	TRUE
NODE_836_length_10214_cov_7.465302	40.86	10214	15	VP_3922	TRUE
NODE_838_length_10203_cov_4.808435	39.68	10203	15	VP_3923	TRUE
NODE_83_length_20342_cov_7.363533	36.52	20342	28	VP_44	FALSE
NODE_83_length_23109_cov_7.729982	44.53	23109	39	VP_1991	FALSE
NODE_83_length_23112_cov_5.691547	55.72	23112	34	VP_1862	FALSE
NODE_83_length_28438_cov_20.372124	39.07	28438	39	VP_1662	TRUE
NODE_846_length_10162_cov_4.443455	48.5	10162	13	VP_3924	TRUE
NODE_84_length_19618_cov_5.235700	40.23	19618	26	VP_2442	FALSE
NODE_84_length_20265_cov_22.892974	44.08	20265	39	VP_1155	FALSE
NODE_84_length_21049_cov_9.274888	38.52	21049	20	VP_1341	FALSE
NODE_84_length_22999_cov_30.985094	34.28	22999	30	VP_553	FALSE
NODE_84_length_23098_cov_10.865469	52.5	23098	28	VP_1144	FALSE
NODE_84_length_25093_cov_12.492611	55.37	25093	40	VP_1862	FALSE
NODE_84_length_28421_cov_8.473066	60.61	28421	44	VP_1663	TRUE
NODE_851_length_10089_cov_5.366454	43.09	10089	16	VP_3930	TRUE
NODE_856_length_10062_cov_7.963426	35.8	10062	8	VP_3933	TRUE
NODE_85_length_19579_cov_8.947040	48.18	19579	28	VP_501	FALSE
NODE_85_length_26277_cov_43.646022	39.74	26277	24	VP_1136	FALSE
NODE_86_length_17102_cov_34.855106	58.46	17102	25	VP_2761	TRUE
NODE_86_length_27915_cov_19.529397	54.44	27915	45	VP_1680	FALSE
NODE_87_length_14080_cov_18.789519	53.51	14080	27	VP_1695	FALSE
NODE_87_length_15894_cov_6.032641	55.19	15894	20	VP_331	FALSE
NODE_87_length_20466_cov_10.117290	43.46	20466	37	VP_2343	TRUE
NODE_87_length_24367_cov_86.618378	36.81	24367	31	VP_1456	FALSE
NODE_87_length_27911_cov_36.886093	47.13	27911	48	VP_567	FALSE
NODE_88_length_19869_cov_8.117644	33.8	19869	42	VP_2420	TRUE
NODE_88_length_20239_cov_10.407204	48.87	20239	25	VP_1903	FALSE
NODE_88_length_24360_cov_6.664061	32.67	24360	33	VP_490	FALSE
NODE_88_length_24648_cov_8.048672	52.95	24648	37	VP_1756	FALSE
NODE_89_length_22577_cov_16.038229	55.05	22577	28	VP_1507	FALSE
NODE_89_length_26055_cov_105.572500	37.51	26055	37	VP_1196	FALSE
NODE_89_length_29848_cov_12.258416	40.37	29848	42	VP_29	FALSE
NODE_8_length_36424_cov_14.426902	41.95	36424	50	VP_1163	FALSE
NODE_8_length_37894_cov_14.914665	49.31	37894	52	VP_1088	FALSE
NODE_8_length_38381_cov_8.745082	38.75	38381	64	VP_1091	TRUE
NODE_8_length_41470_cov_7.241676	29.93	41470	63	VP_976	TRUE
NODE_8_length_42729_cov_309.755683	57.33	42729	52	VP_924	TRUE
NODE_8_length_44716_cov_38.276617	31.56	44716	77	VP_837	TRUE
NODE_8_length_47534_cov_15.907475	34.11	47534	46	VP_739	TRUE
NODE_8_length_48114_cov_7.796417	50.22	48114	70	VP_727	TRUE
NODE_90_length_13943_cov_9.065524	44.91	13943	25	VP_3311	TRUE
NODE_90_length_15658_cov_9.606486	36.58	15658	19	VP_123	FALSE
NODE_90_length_24360_cov_12.873030	38.68	24360	27	VP_571	FALSE
NODE_90_length_27627_cov_14.670789	34.84	27627	41	VP_774	FALSE
NODE_91_length_19003_cov_5.631571	38.25	19003	40	VP_29	FALSE
NODE_91_length_24356_cov_11.241677	32.63	24356	26	VP_1959	TRUE
NODE_91_length_26039_cov_61.524092	36.61	26039	30	VP_1456	FALSE
NODE_91_length_27584_cov_6.610120	43.95	27584	39	VP_1733	TRUE
NODE_92_length_19151_cov_54.576561	37.67	19151	29	VP_1681	FALSE
NODE_92_length_24138_cov_6.372794	39.09	24138	21	VP_1973	TRUE
NODE_93_length_15390_cov_4.202608	46.39	15390	17	VP_1173	FALSE
NODE_93_length_20044_cov_18.280554	37.97	20044	22	VP_4	FALSE
NODE_93_length_22212_cov_10.829625	39.32	22212	33	VP_1553	FALSE
NODE_93_length_23921_cov_27.482527	34.04	23921	31	VP_1995	TRUE
NODE_93_length_27371_cov_357.405184	36.06	27371	32	VP_1184	FALSE
NODE_94_length_15260_cov_5.121934	45.18	15260	29	VP_1991	FALSE
NODE_94_length_20561_cov_8.313811	35.47	20561	43	VP_1213	FALSE
NODE_94_length_22179_cov_20.415612	37.68	22179	36	VP_1330	FALSE
NODE_94_length_23881_cov_116.014522	37.35	23881	33	VP_1196	FALSE
NODE_94_length_25794_cov_32.322312	54.88	25794	47	VP_1695	FALSE
NODE_95_length_23764_cov_5.308195	51.33	23764	22	VP_1054	FALSE
NODE_96_length_13567_cov_7.247262	43.74	13567	23	VP_3388	TRUE
NODE_96_length_18368_cov_4.492382	43.76	18368	27	VP_2512	FALSE
NODE_96_length_18683_cov_7.799442	32.49	18683	15	VP_790	FALSE
NODE_97_length_18634_cov_13.661661	37.35	18634	28	VP_1405	FALSE
NODE_97_length_19633_cov_5.342681	40.21	19633	25	VP_2442	TRUE
NODE_97_length_23612_cov_9.383453	55.51	23612	32	VP_1507	FALSE
NODE_97_length_23634_cov_50.060478	34.04	23634	25	VP_405	FALSE
NODE_97_length_25384_cov_7.346401	34.16	25384	13	VP_739	FALSE
NODE_97_length_27086_cov_43.292701	34.35	27086	30	VP_553	FALSE
NODE_98_length_18271_cov_16.694609	45.24	18271	30	VP_2605	FALSE
NODE_99_length_13260_cov_14.071109	32.7	13260	34	VP_1228	FALSE
NODE_99_length_14897_cov_5.910524	50.31	14897	13	VP_1041	FALSE
NODE_99_length_19342_cov_9.841811	37.51	19342	28	VP_1405	FALSE
NODE_99_length_23337_cov_7.803153	34.64	23337	40	VP_1127	FALSE
NODE_99_length_23469_cov_52.095157	35.12	23469	26	VP_939	FALSE
NODE_99_length_26919_cov_11.726995	38.62	26919	35	VP_1746	FALSE
NODE_9_length_34333_cov_10.257979	43.9	34333	36	VP_1294	TRUE
NODE_9_length_37894_cov_15.477550	49.31	37894	51	VP_1088	FALSE
NODE_9_length_38173_cov_12.763760	49.33	38173	53	VP_1088	FALSE
NODE_9_length_41534_cov_14.609441	63.81	41534	48	VP_971	TRUE
NODE_9_length_42379_cov_56.779440	39.01	42379	47	VP_938	FALSE
NODE_9_length_42519_cov_24.606420	39.01	42519	47	VP_938	FALSE
NODE_9_length_47890_cov_23.636521	64.43	47890	81	VP_730	TRUE
v12vMAG100	44.92	43679	60	VP_885	TRUE
v12vMAG101	41.14	81546	118	VP_280	TRUE
v12vMAG102	39.24	30554	55	VP_1518	TRUE
v12vMAG103	62.08	112234	134	VP_55	FALSE
v12vMAG104	31.47	16494	11	VP_292	FALSE
v12vMAG105	32.41	28740	19	VP_350	FALSE
v12vMAG106	40.46	37907	61	VP_1112	TRUE
v12vMAG107	45.18	27737	30	VP_1719	TRUE
v12vMAG108	35.35	22747	21	VP_399	FALSE
v12vMAG109	43.82	21586	25	VP_525	FALSE
v12vMAG10	53.18	158200	205	VP_61	TRUE
v12vMAG110	47.34	14295	17	VP_3249	TRUE
v12vMAG111	65.96	153288	192	VP_67	TRUE
v12vMAG112	36.22	59700	47	VP_2	FALSE
v12vMAG113	52.25	19178	18	VP_2488	TRUE
v12vMAG114	36.96	36595	22	VP_73	FALSE
v12vMAG115	35.31	16469	29	VP_2861	TRUE
v12vMAG116	47.53	31655	41	VP_384	FALSE
v12vMAG117	38.6	201053	241	VP_29	TRUE
v12vMAG118	37.18	32109	15	VP_4	FALSE
v12vMAG119	32.42	46728	56	VP_633	FALSE
v12vMAG11	36.78	73330	59	VP_337	TRUE
v12vMAG120	34.83	19464	13	VP_89	FALSE
v12vMAG121	45.2	40796	50	VP_887	FALSE
v12vMAG122	33.19	31981	55	VP_1127	FALSE
v12vMAG123	32.99	14142	8	VP_100	FALSE
v12vMAG124	37.07	35066	48	VP_1252	TRUE
v12vMAG12	44.28	47686	53	VP_737	TRUE
v12vMAG13	31.6	18508	50	VP_375	FALSE
v12vMAG14	30.02	53290	69	VP_620	TRUE
v12vMAG15	31.79	18400	32	VP_1022	FALSE
v12vMAG16	54.57	49509	75	VP_692	TRUE
v12vMAG17	37.27	168854	182	VP_53	TRUE
v12vMAG18	35.58	179136	224	VP_48	TRUE
v12vMAG19	34.99	85900	64	VP_248	TRUE
v12vMAG1	36.27	115195	105	VP_124	TRUE
v12vMAG20	39.17	55295	70	VP_589	TRUE
v12vMAG21	37.83	26780	34	VP_396	FALSE
v12vMAG22	37.32	25660	27	VP_1863	TRUE
v12vMAG23	35.84	66164	36	VP_412	TRUE
v12vMAG24	31.17	34160	53	VP_837	FALSE
v12vMAG25	37.69	14602	25	VP_3198	TRUE
v12vMAG26	39.77	20866	25	VP_1581	FALSE
v12vMAG27	36.06	21251	19	VP_54	FALSE
v12vMAG28	34.59	36824	37	VP_1157	TRUE
v12vMAG29	34.89	23008	23	VP_1476	FALSE
v12vMAG2	34.08	115000	125	VP_125	TRUE
v12vMAG30	37.36	28744	34	VP_1641	TRUE
v12vMAG31	37.17	14958	25	VP_3135	TRUE
v12vMAG32	36.95	19836	13	VP_910	FALSE
v12vMAG33	38.37	18722	24	VP_2538	TRUE
v12vMAG34	34	62157	82	VP_27	FALSE
v12vMAG35	53.26	38426	58	VP_576	FALSE
v12vMAG36	35.75	190544	236	VP_34	TRUE
v12vMAG37	49.2	55428	57	VP_583	TRUE
v12vMAG38	37.02	28677	31	VP_1391	FALSE
v12vMAG39	32.58	42308	48	VP_917	FALSE
v12vMAG3	33.87	88062	126	VP_224	TRUE
v12vMAG40	45.06	138511	129	VP_82	TRUE
v12vMAG41	37.8	195811	232	VP_32	TRUE
v12vMAG42	47.03	55025	63	VP_594	TRUE
v12vMAG43	34.63	31670	32	VP_728	FALSE
v12vMAG44	36.62	77449	73	VP_49	FALSE
v12vMAG45	43.31	47020	53	VP_755	TRUE
v12vMAG46	36.52	27249	25	VP_1750	TRUE
v12vMAG47	50.53	196821	210	VP_31	TRUE
v12vMAG48	31.44	28199	13	VP_167	FALSE
v12vMAG49	32.15	23687	19	VP_2023	TRUE
v12vMAG4	34.03	34068	32	VP_811	FALSE
v12vMAG50	35.54	22421	24	VP_532	FALSE
v12vMAG51	33.58	15374	19	VP_906	FALSE
v12vMAG52	34.32	18221	19	VP_2616	TRUE
v12vMAG53	35.7	26082	14	VP_1827	TRUE
v12vMAG54	40.66	30780	40	VP_1326	FALSE
v12vMAG55	37.15	194135	232	VP_10	FALSE
v12vMAG56	32.99	22358	17	VP_2143	TRUE
v12vMAG57	44.67	59788	69	VP_501	TRUE
v12vMAG58	35.22	41153	46	VP_771	FALSE
v12vMAG59	35.51	25741	29	VP_1854	TRUE
v12vMAG5	41.09	92774	94	VP_201	TRUE
v12vMAG60	37.78	59493	61	VP_507	TRUE
v12vMAG61	37.91	12290	17	VP_3659	TRUE
v12vMAG62	36.21	30919	39	VP_1498	TRUE
v12vMAG63	34.16	26379	37	VP_706	FALSE
v12vMAG64	34.62	15030	19	VP_3126	TRUE
v12vMAG65	44.54	60117	61	VP_497	TRUE
v12vMAG66	37.34	23468	34	VP_2045	TRUE
v12vMAG67	36.3	22033	22	VP_2182	TRUE
v12vMAG68	50.79	26713	42	VP_158	FALSE
v12vMAG69	61.91	24532	39	VP_730	FALSE
v12vMAG6	35.78	92222	111	VP_204	TRUE
v12vMAG70	38.06	14646	22	VP_28	FALSE
v12vMAG71	34.3	30154	36	VP_1545	TRUE
v12vMAG72	33.75	26151	34	VP_1822	TRUE
v12vMAG73	35.47	36395	51	VP_1185	TRUE
v12vMAG74	35.26	21240	28	VP_2245	TRUE
v12vMAG75	44.21	27709	11	VP_1722	TRUE
v12vMAG76	37.64	16489	10	VP_2859	TRUE
v12vMAG77	33.95	19619	25	VP_2184	FALSE
v12vMAG78	31.44	77206	104	VP_309	TRUE
v12vMAG79	31.77	63573	91	VP_438	TRUE
v12vMAG7	36.45	133461	176	VP_7	FALSE
v12vMAG80	36.82	45978	53	VP_795	TRUE
v12vMAG81	42.56	39310	57	VP_1047	TRUE
v12vMAG82	35.31	21462	46	VP_2220	TRUE
v12vMAG83	35.18	193781	307	VP_33	TRUE
v12vMAG84	31.1	13025	19	VP_441	FALSE
v12vMAG85	43.91	19226	25	VP_2481	TRUE
v12vMAG86	58.33	73339	62	VP_336	TRUE
v12vMAG87	32.3	17529	11	VP_2698	TRUE
v12vMAG88	31.78	41223	44	VP_564	FALSE
v12vMAG89	35.77	128403	150	VP_27	FALSE
v12vMAG8	41.32	46826	52	VP_428	FALSE
v12vMAG90	42.94	35898	55	VP_1214	TRUE
v12vMAG91	53.8	32329	51	VP_1265	FALSE
v12vMAG92	52.01	55588	53	VP_578	TRUE
v12vMAG93	38.27	20523	23	VP_2333	TRUE
v12vMAG94	30.73	32528	42	VP_65	FALSE
v12vMAG95	35.94	184613	247	VP_44	TRUE
v12vMAG96	43.63	47052	34	VP_753	TRUE
v12vMAG97	36.9	26284	28	VP_349	FALSE
v12vMAG98	35.27	44239	27	VP_854	TRUE
v12vMAG99	40.59	49942	52	VP_682	TRUE
v12vMAG9	37.48	208874	255	VP_23	TRUE
v16vMAG100	37.66	34061	31	VP_1311	TRUE
v16vMAG101	30.85	98903	116	VP_174	TRUE
v16vMAG102	33.09	35416	33	VP_1234	TRUE
v16vMAG103	36.56	19365	18	VP_2468	TRUE
v16vMAG104	39.97	73931	107	VP_332	TRUE
v16vMAG105	33.92	31319	48	VP_1473	TRUE
v16vMAG106	33.14	31444	27	VP_1464	TRUE
v16vMAG107	34.63	39547	33	VP_1043	TRUE
v16vMAG108	33.42	21867	32	VP_884	FALSE
v16vMAG109	35.48	29301	23	VP_1609	TRUE
v16vMAG10	35.42	24002	39	VP_1988	TRUE
v16vMAG110	34.97	14803	23	VP_1681	FALSE
v16vMAG111	34.8	18030	22	VP_248	FALSE
v16vMAG112	35.25	23694	30	VP_2022	TRUE
v16vMAG113	33.41	69242	44	VP_372	TRUE
v16vMAG114	33.45	91762	72	VP_206	TRUE
v16vMAG115	41.03	48925	73	VP_707	TRUE
v16vMAG116	42.95	38247	53	VP_945	FALSE
v16vMAG117	37.83	37743	45	VP_1118	TRUE
v16vMAG118	41.01	64219	70	VP_428	TRUE
v16vMAG119	35.63	36235	44	VP_1192	TRUE
v16vMAG11	36.95	95853	148	VP_2	FALSE
v16vMAG120	36.24	29387	52	VP_1600	TRUE
v16vMAG121	37.22	62834	72	VP_449	TRUE
v16vMAG122	33.72	44401	41	VP_849	TRUE
v16vMAG123	32.93	21710	12	VP_2205	TRUE
v16vMAG124	36.56	47000	60	VP_758	TRUE
v16vMAG125	36.11	20889	34	VP_1456	FALSE
v16vMAG126	33.7	22047	26	VP_13	FALSE
v16vMAG127	37.26	43226	47	VP_900	TRUE
v16vMAG128	33.37	42963	60	VP_906	TRUE
v16vMAG129	36.66	38950	54	VP_32	FALSE
v16vMAG12	37.57	114237	143	VP_53	FALSE
v16vMAG130	40.03	135574	119	VP_91	TRUE
v16vMAG131	34.1	107746	78	VP_145	TRUE
v16vMAG132	36.62	27458	18	VP_1738	TRUE
v16vMAG133	50.73	36810	45	VP_1159	TRUE
v16vMAG134	34.56	58278	40	VP_527	TRUE
v16vMAG135	34.69	36992	24	VP_515	FALSE
v16vMAG136	32.69	20262	24	VP_2370	TRUE
v16vMAG137	33.2	25971	22	VP_1837	TRUE
v16vMAG138	39.04	90937	105	VP_210	TRUE
v16vMAG139	33.31	42586	57	VP_934	TRUE
v16vMAG13	34.72	351409	384	VP_4	TRUE
v16vMAG140	37.4	18331	20	VP_2602	TRUE
v16vMAG141	35.24	46529	53	VP_771	TRUE
v16vMAG142	35.36	27407	34	VP_761	FALSE
v16vMAG143	35.27	13378	14	VP_3429	TRUE
v16vMAG144	34.1	16236	30	VP_2903	TRUE
v16vMAG145	34.73	48999	63	VP_706	TRUE
v16vMAG146	32.97	49939	55	VP_633	FALSE
v16vMAG147	34.53	26873	31	VP_1184	FALSE
v16vMAG148	35.42	15506	31	VP_3036	TRUE
v16vMAG149	31.01	13808	23	VP_886	FALSE
v16vMAG14	33.84	20247	23	VP_1117	FALSE
v16vMAG150	31.25	29352	26	VP_1605	TRUE
v16vMAG151	34.47	47281	49	VP_750	TRUE
v16vMAG152	34.77	38102	32	VP_89	FALSE
v16vMAG153	30.81	35242	41	VP_1243	TRUE
v16vMAG154	33.95	33073	46	VP_1374	TRUE
v16vMAG155	47.98	23637	21	VP_895	FALSE
v16vMAG156	32.1	60761	50	VP_485	TRUE
v16vMAG157	32.68	20051	37	VP_2400	TRUE
v16vMAG158	38.67	54143	51	VP_609	TRUE
v16vMAG159	32.44	92026	141	VP_205	TRUE
v16vMAG15	35.39	20568	20	VP_2326	TRUE
v16vMAG160	36.32	121798	162	VP_112	TRUE
v16vMAG161	32.52	15533	29	VP_3025	TRUE
v16vMAG162	35.6	13480	32	VP_2004	FALSE
v16vMAG163	43.44	28589	40	VP_1654	TRUE
v16vMAG164	37.79	60553	84	VP_488	TRUE
v16vMAG165	33.9	31429	58	VP_532	FALSE
v16vMAG166	30.27	31276	39	VP_95	FALSE
v16vMAG167	33.82	23475	14	VP_2044	TRUE
v16vMAG168	34.26	16393	40	VP_1537	FALSE
v16vMAG169	37.29	55669	70	VP_575	TRUE
v16vMAG16	36.4	74416	79	VP_323	TRUE
v16vMAG170	34.16	52066	38	VP_639	TRUE
v16vMAG171	43.3	21367	47	VP_2230	TRUE
v16vMAG172	34.48	17260	21	VP_2742	TRUE
v16vMAG173	32.58	17126	14	VP_2755	TRUE
v16vMAG174	37.22	15985	13	VP_2942	TRUE
v16vMAG175	35.11	35581	35	VP_939	FALSE
v16vMAG176	34.64	17463	23	VP_2712	TRUE
v16vMAG177	43.02	21070	22	VP_525	FALSE
v16vMAG178	35.37	46390	26	VP_780	TRUE
v16vMAG179	37.68	40507	54	VP_81	FALSE
v16vMAG17	37.13	76529	106	VP_311	TRUE
v16vMAG180	36.8	42788	60	VP_2	FALSE
v16vMAG181	30.71	68772	97	VP_383	TRUE
v16vMAG182	28.47	14676	22	VP_640	FALSE
v16vMAG183	30.77	21129	27	VP_2264	TRUE
v16vMAG184	35.72	72321	101	VP_344	TRUE
v16vMAG185	59.33	83877	102	VP_264	TRUE
v16vMAG186	31.69	28898	52	VP_1017	FALSE
v16vMAG187	37.37	89654	112	VP_219	TRUE
v16vMAG188	37.42	15044	27	VP_3121	TRUE
v16vMAG189	35.59	23489	12	VP_2041	TRUE
v16vMAG18	37.13	43050	33	VP_903	TRUE
v16vMAG190	33.93	24292	29	VP_1965	TRUE
v16vMAG191	33.92	11967	17	VP_3723	TRUE
v16vMAG192	35.21	13121	22	VP_3486	TRUE
v16vMAG193	38.66	109218	128	VP_29	FALSE
v16vMAG194	30.26	123438	167	VP_108	TRUE
v16vMAG195	34.71	16698	9	VP_2822	TRUE
v16vMAG196	34.72	35227	47	VP_1244	TRUE
v16vMAG197	35.53	29360	22	VP_13	FALSE
v16vMAG198	36.13	38547	27	VP_13	FALSE
v16vMAG199	29.23	15718	15	VP_2985	TRUE
v16vMAG19	35.51	502465	551	VP_1	TRUE
v16vMAG1	32.26	34416	47	VP_1287	TRUE
v16vMAG200	35.66	22159	10	VP_2162	TRUE
v16vMAG201	32.15	63088	33	VP_446	TRUE
v16vMAG202	33.87	14657	16	VP_548	FALSE
v16vMAG203	33.95	57786	94	VP_33	FALSE
v16vMAG204	31.73	35771	46	VP_646	FALSE
v16vMAG205	35.86	23907	20	VP_1998	TRUE
v16vMAG206	35.05	89812	127	VP_217	TRUE
v16vMAG207	46.24	50417	60	VP_666	TRUE
v16vMAG208	33.95	36616	37	VP_1174	TRUE
v16vMAG209	33.14	30555	51	VP_1517	TRUE
v16vMAG20	35.8	17660	15	VP_2679	TRUE
v16vMAG210	35.18	28901	29	VP_1632	TRUE
v16vMAG211	29.62	23056	44	VP_2081	TRUE
v16vMAG212	34.76	61593	89	VP_87	FALSE
v16vMAG213	34.35	14077	22	VP_3290	TRUE
v16vMAG214	37.69	123002	139	VP_109	TRUE
v16vMAG215	53.81	21340	21	VP_2232	TRUE
v16vMAG216	31.64	20688	24	VP_2316	TRUE
v16vMAG217	32.74	32917	46	VP_1388	TRUE
v16vMAG218	34.3	16330	20	VP_34	FALSE
v16vMAG219	41.98	24364	27	VP_1957	TRUE
v16vMAG21	33.57	106359	109	VP_149	TRUE
v16vMAG220	33.89	19392	30	VP_1177	FALSE
v16vMAG221	35.76	30982	43	VP_1495	TRUE
v16vMAG222	39.64	28693	25	VP_1647	TRUE
v16vMAG223	33.42	13360	15	VP_3433	TRUE
v16vMAG224	37.91	123886	108	VP_106	TRUE
v16vMAG225	35.15	138297	148	VP_85	TRUE
v16vMAG226	35.53	42551	52	VP_937	TRUE
v16vMAG227	38.38	48663	18	VP_53	FALSE
v16vMAG228	36.97	36534	49	VP_1048	FALSE
v16vMAG229	38.98	24459	26	VP_1950	TRUE
v16vMAG22	36.65	13118	14	VP_3491	TRUE
v16vMAG230	38.27	54913	89	VP_597	TRUE
v16vMAG231	41.9	14861	15	VP_3153	TRUE
v16vMAG232	33.32	31541	37	VP_1459	TRUE
v16vMAG233	31.8	155135	215	VP_65	TRUE
v16vMAG234	30.95	14780	21	VP_189	FALSE
v16vMAG235	33.12	37265	56	VP_1127	FALSE
v16vMAG236	34.68	97784	115	VP_181	TRUE
v16vMAG237	47.04	28070	38	VP_1696	TRUE
v16vMAG238	35.48	11892	17	VP_3736	TRUE
v16vMAG239	37.64	15614	35	VP_3007	TRUE
v16vMAG23	36.41	26202	30	VP_1818	TRUE
v16vMAG240	32.11	35639	20	VP_1224	TRUE
v16vMAG241	37.7	25050	18	VP_1908	TRUE
v16vMAG242	43.02	20235	22	VP_2373	TRUE
v16vMAG243	35.18	107648	158	VP_89	FALSE
v16vMAG244	35.99	34713	59	VP_1272	TRUE
v16vMAG245	67.82	37253	55	VP_1139	TRUE
v16vMAG246	53.81	86107	82	VP_158	FALSE
v16vMAG247	35.38	16563	14	VP_2846	TRUE
v16vMAG248	41.65	14071	22	VP_589	FALSE
v16vMAG249	37.23	43830	63	VP_7	FALSE
v16vMAG24	33.93	45367	40	VP_807	TRUE
v16vMAG250	29.76	12754	14	VP_3551	TRUE
v16vMAG251	46.98	72229	99	VP_346	TRUE
v16vMAG252	44.57	56467	54	VP_497	FALSE
v16vMAG253	36.91	18205	12	VP_2617	TRUE
v16vMAG254	34.5	15056	27	VP_3119	TRUE
v16vMAG255	34.62	16092	12	VP_950	FALSE
v16vMAG256	35.57	26214	16	VP_1817	TRUE
v16vMAG257	45.51	35442	50	VP_1233	TRUE
v16vMAG25	32.3	113990	85	VP_130	TRUE
v16vMAG26	33.63	11250	15	VP_232	FALSE
v16vMAG27	34.4	28982	39	VP_1624	TRUE
v16vMAG28	33.45	80396	58	VP_290	TRUE
v16vMAG29	34.98	65151	42	VP_422	TRUE
v16vMAG2	36.41	49649	51	VP_690	TRUE
v16vMAG30	34.07	118110	156	VP_119	TRUE
v16vMAG31	36.41	80452	86	VP_288	TRUE
v16vMAG32	34.61	156870	200	VP_63	TRUE
v16vMAG33	35.19	15120	20	VP_3110	TRUE
v16vMAG34	37.21	171944	197	VP_52	TRUE
v16vMAG35	34	38928	63	VP_1062	TRUE
v16vMAG36	35.56	171938	209	VP_34	FALSE
v16vMAG37	33.9	32598	36	VP_1408	TRUE
v16vMAG38	34.77	24741	37	VP_1932	TRUE
v16vMAG39	37.22	36687	33	VP_1166	TRUE
v16vMAG3	37.56	26957	39	VP_1767	TRUE
v16vMAG40	31.64	38500	37	VP_553	FALSE
v16vMAG41	35.1	44879	46	VP_830	TRUE
v16vMAG42	38.27	173838	191	VP_50	TRUE
v16vMAG43	32.25	38534	27	VP_1082	TRUE
v16vMAG44	34.67	167139	169	VP_54	TRUE
v16vMAG45	35.34	14049	9	VP_3293	TRUE
v16vMAG46	34.51	147753	197	VP_71	TRUE
v16vMAG47	39.11	20293	29	VP_152	FALSE
v16vMAG48	32.65	29754	27	VP_1576	TRUE
v16vMAG49	33.7	17201	24	VP_2746	TRUE
v16vMAG4	32.96	80116	79	VP_293	TRUE
v16vMAG50	32.6	64163	72	VP_430	TRUE
v16vMAG51	34.76	33390	26	VP_1351	TRUE
v16vMAG52	36.3	23329	28	VP_2063	TRUE
v16vMAG53	34.08	53534	67	VP_617	TRUE
v16vMAG54	36.5	24723	27	VP_1935	TRUE
v16vMAG55	30.67	35403	30	VP_1235	TRUE
v16vMAG56	37	60554	76	VP_487	TRUE
v16vMAG57	32.06	128801	134	VP_100	TRUE
v16vMAG58	43.85	33851	37	VP_501	FALSE
v16vMAG59	40.08	21688	19	VP_2209	TRUE
v16vMAG5	33.51	96657	135	VP_185	TRUE
v16vMAG60	38.79	23382	24	VP_2053	TRUE
v16vMAG61	35.02	113869	112	VP_132	TRUE
v16vMAG62	35.97	50281	54	VP_672	TRUE
v16vMAG63	37.29	28372	28	VP_1669	TRUE
v16vMAG64	35.02	68280	97	VP_388	TRUE
v16vMAG65	34.37	14607	15	VP_1476	FALSE
v16vMAG66	33.64	61977	90	VP_464	TRUE
v16vMAG67	42.14	45831	71	VP_797	TRUE
v16vMAG68	36.01	44424	66	VP_847	TRUE
v16vMAG69	47.4	38048	43	VP_1106	TRUE
v16vMAG6	43.86	13743	26	VP_3346	TRUE
v16vMAG70	33.65	63405	98	VP_439	TRUE
v16vMAG71	34.68	62758	104	VP_452	TRUE
v16vMAG72	34.84	191250	225	VP_27	FALSE
v16vMAG73	37.72	32621	36	VP_440	FALSE
v16vMAG74	32.51	17841	22	VP_2652	TRUE
v16vMAG75	33.37	36747	61	VP_1162	TRUE
v16vMAG76	47.8	45849	50	VP_360	FALSE
v16vMAG77	33.14	17714	22	VP_2670	TRUE
v16vMAG78	38.08	16459	18	VP_2863	TRUE
v16vMAG79	35.37	127960	86	VP_101	TRUE
v16vMAG7	44.7	34886	48	VP_442	FALSE
v16vMAG80	30.78	42157	35	VP_951	TRUE
v16vMAG81	36.03	84122	102	VP_262	TRUE
v16vMAG82	37.88	98149	66	VP_179	TRUE
v16vMAG83	36.91	98693	123	VP_176	TRUE
v16vMAG84	36.56	45348	61	VP_809	TRUE
v16vMAG85	34.04	16505	9	VP_2855	TRUE
v16vMAG86	33.62	106873	126	VP_48	FALSE
v16vMAG87	34.16	45582	64	VP_804	TRUE
v16vMAG88	37.4	96838	120	VP_184	TRUE
v16vMAG89	39.86	188755	207	VP_37	TRUE
v16vMAG8	36.66	28157	31	VP_1686	TRUE
v16vMAG90	33.62	22456	28	VP_2134	TRUE
v16vMAG91	31.74	49110	78	VP_703	TRUE
v16vMAG92	32.46	13343	21	VP_3440	TRUE
v16vMAG93	34.22	20166	29	VP_2380	TRUE
v16vMAG94	44.99	54396	62	VP_195	FALSE
v16vMAG95	32.26	28706	23	VP_334	FALSE
v16vMAG96	39.34	36959	46	VP_589	FALSE
v16vMAG97	33.61	29781	13	VP_1573	TRUE
v16vMAG98	38.12	28069	46	VP_1376	FALSE
v16vMAG99	32.31	17888	12	VP_1117	FALSE
v16vMAG9	37.02	212814	261	VP_22	TRUE
v17vMAG100	47.4	28741	31	VP_384	FALSE
v17vMAG101	38.06	42959	20	VP_4	FALSE
v17vMAG102	36.19	30265	9	VP_1534	TRUE
v17vMAG103	53.26	19229	20	VP_2480	TRUE
v17vMAG104	31.27	11980	24	VP_3721	TRUE
v17vMAG105	60.12	51229	66	VP_55	FALSE
v17vMAG106	38.07	86317	112	VP_242	TRUE
v17vMAG107	43.54	48157	56	VP_497	FALSE
v17vMAG108	53.29	17028	19	VP_2771	TRUE
v17vMAG109	53.59	29876	44	VP_1265	FALSE
v17vMAG10	35.8	389783	453	VP_2	TRUE
v17vMAG110	43.67	13122	17	VP_3485	TRUE
v17vMAG111	31.8	17129	26	VP_2554	FALSE
v17vMAG11	36.27	25393	25	VP_1881	TRUE
v17vMAG12	30.99	75902	62	VP_314	TRUE
v17vMAG13	35.45	27108	41	VP_1495	FALSE
v17vMAG14	35.74	21550	15	VP_54	FALSE
v17vMAG15	34.18	16406	18	VP_2873	TRUE
v17vMAG16	35.18	19497	25	VP_2451	TRUE
v17vMAG17	33.9	25322	35	VP_1117	FALSE
v17vMAG18	36.1	91295	116	VP_34	FALSE
v17vMAG19	38.25	14352	12	VP_301	FALSE
v17vMAG1	35.36	105409	106	VP_155	TRUE
v17vMAG20	36.53	21211	26	VP_105	FALSE
v17vMAG21	34.52	45365	30	VP_808	TRUE
v17vMAG22	33.73	45300	52	VP_811	TRUE
v17vMAG23	38.4	13888	21	VP_3323	TRUE
v17vMAG24	40.86	38551	49	VP_428	FALSE
v17vMAG25	35.16	34618	31	VP_939	FALSE
v17vMAG26	37.32	204140	223	VP_28	TRUE
v17vMAG27	37.79	38631	37	VP_81	FALSE
v17vMAG28	36.05	14964	22	VP_217	FALSE
v17vMAG29	36.47	11854	18	VP_311	FALSE
v17vMAG2	36.55	60580	88	VP_486	TRUE
v17vMAG30	34.84	76870	102	VP_48	FALSE
v17vMAG31	38.86	54232	73	VP_589	FALSE
v17vMAG32	34.91	19366	16	VP_2467	TRUE
v17vMAG33	36.43	103024	123	VP_49	FALSE
v17vMAG34	36.02	46906	60	VP_762	TRUE
v17vMAG35	35.09	46738	65	VP_532	FALSE
v17vMAG36	43.78	30108	38	VP_914	FALSE
v17vMAG37	33.1	56773	49	VP_551	TRUE
v17vMAG38	46.21	84886	72	VP_195	FALSE
v17vMAG39	35.33	29241	47	VP_1132	FALSE
v17vMAG3	36.52	287462	326	VP_7	TRUE
v17vMAG40	31.14	73630	45	VP_334	TRUE
v17vMAG41	36.62	19811	19	VP_2425	TRUE
v17vMAG42	35.96	26644	28	VP_1790	TRUE
v17vMAG43	36.52	20054	20	VP_2399	TRUE
v17vMAG44	46.11	53988	60	VP_594	FALSE
v17vMAG45	51.79	18753	26	VP_2534	TRUE
v17vMAG46	56.09	25382	33	VP_1885	TRUE
v17vMAG47	34.86	16842	22	VP_1456	FALSE
v17vMAG48	34.1	12743	16	VP_160	FALSE
v17vMAG49	37.78	142417	146	VP_32	FALSE
v17vMAG4	32.89	57823	57	VP_534	TRUE
v17vMAG50	32.96	16458	22	VP_2184	FALSE
v17vMAG51	33.18	17979	18	VP_1179	FALSE
v17vMAG52	37.54	160448	184	VP_53	FALSE
v17vMAG53	35.24	15788	20	VP_2973	TRUE
v17vMAG54	51.4	15530	26	VP_158	FALSE
v17vMAG55	34.74	47116	49	VP_752	TRUE
v17vMAG56	59.97	45339	58	VP_810	TRUE
v17vMAG57	36.02	36567	57	VP_1177	TRUE
v17vMAG58	37.47	37140	31	VP_1141	TRUE
v17vMAG59	32.17	11954	31	VP_1022	FALSE
v17vMAG5	38.53	24321	31	VP_1961	TRUE
v17vMAG60	32.89	41099	40	VP_986	TRUE
v17vMAG61	58.21	49438	61	VP_695	TRUE
v17vMAG62	37.89	73265	35	VP_338	TRUE
v17vMAG63	36.81	32952	29	VP_310	FALSE
v17vMAG64	34.21	22805	24	VP_2105	TRUE
v17vMAG65	36.94	22380	16	VP_1311	FALSE
v17vMAG66	38.86	18503	26	VP_2569	TRUE
v17vMAG67	37.13	23947	29	VP_1993	TRUE
v17vMAG68	33.44	27225	28	VP_731	FALSE
v17vMAG69	36.94	26420	27	VP_1797	TRUE
v17vMAG6	33.63	30665	20	VP_1511	TRUE
v17vMAG70	33.78	28887	36	VP_421	FALSE
v17vMAG71	36.85	20419	33	VP_349	FALSE
v17vMAG72	43.62	30047	42	VP_1524	FALSE
v17vMAG73	42.81	14131	19	VP_3279	TRUE
v17vMAG74	32.76	20929	22	VP_761	FALSE
v17vMAG75	34.86	41477	46	VP_975	TRUE
v17vMAG76	37.11	15541	29	VP_3020	TRUE
v17vMAG77	36.6	60908	99	VP_44	FALSE
v17vMAG78	36.09	14519	19	VP_3212	TRUE
v17vMAG79	43.88	39215	41	VP_282	FALSE
v17vMAG7	34.36	82709	124	VP_271	TRUE
v17vMAG80	39.99	81188	106	VP_283	TRUE
v17vMAG81	37.69	143323	168	VP_23	FALSE
v17vMAG82	31.67	50465	58	VP_65	FALSE
v17vMAG83	31.43	39729	62	VP_65	FALSE
v17vMAG84	28.76	17565	32	VP_65	FALSE
v17vMAG85	29.38	21600	37	VP_620	FALSE
v17vMAG86	35.74	129124	155	VP_27	FALSE
v17vMAG87	32.97	52604	66	VP_633	TRUE
v17vMAG88	56.89	39935	64	VP_923	FALSE
v17vMAG89	34.87	23429	25	VP_2049	TRUE
v17vMAG8	34.85	47011	21	VP_756	TRUE
v17vMAG90	57.25	72818	104	VP_341	TRUE
v17vMAG91	33.32	68833	105	VP_382	TRUE
v17vMAG92	35.41	137082	181	VP_89	TRUE
v17vMAG93	31.93	51715	72	VP_646	TRUE
v17vMAG94	59.1	40413	57	VP_822	FALSE
v17vMAG95	33.4	56845	75	VP_548	TRUE
v17vMAG96	35.91	100104	108	VP_48	FALSE
v17vMAG97	58.83	24235	21	VP_336	FALSE
v17vMAG98	36.16	20993	24	VP_2281	TRUE
v17vMAG99	35.59	137990	163	VP_87	TRUE
v17vMAG9	35.74	73731	134	VP_44	FALSE
v19vMAG100	56.86	41945	68	VP_961	TRUE
v19vMAG101	35.3	15981	21	VP_1456	FALSE
v19vMAG102	35.18	66378	55	VP_87	FALSE
v19vMAG103	52.47	21101	27	VP_2266	TRUE
v19vMAG104	35.86	40666	31	VP_4	FALSE
v19vMAG105	34.73	74273	88	VP_21	FALSE
v19vMAG106	36.47	17652	11	VP_2680	TRUE
v19vMAG107	36.58	26118	53	VP_597	FALSE
v19vMAG108	34.75	11162	18	VP_3851	TRUE
v19vMAG109	46.92	24893	19	VP_8	FALSE
v19vMAG10	34.12	20855	17	VP_2300	TRUE
v19vMAG110	33.2	14203	25	VP_217	FALSE
v19vMAG111	38.43	94510	127	VP_23	FALSE
v19vMAG112	36.35	13292	12	VP_91	FALSE
v19vMAG113	38.63	51881	22	VP_53	FALSE
v19vMAG114	38.46	38892	48	VP_32	FALSE
v19vMAG115	30.9	18965	32	VP_646	FALSE
v19vMAG116	58.98	29427	28	VP_1599	TRUE
v19vMAG117	38.74	80406	103	VP_32	FALSE
v19vMAG118	44.54	25112	35	VP_1904	TRUE
v19vMAG119	58.41	19778	15	VP_2427	TRUE
v19vMAG11	38.23	106092	139	VP_53	FALSE
v19vMAG120	38.13	23453	19	VP_2047	TRUE
v19vMAG121	35.44	19861	47	VP_1600	FALSE
v19vMAG122	32.84	15239	12	VP_731	FALSE
v19vMAG123	33.49	27910	34	VP_551	FALSE
v19vMAG124	38.76	12155	15	VP_889	FALSE
v19vMAG125	37.21	55745	27	VP_573	TRUE
v19vMAG126	35.54	24641	20	VP_756	FALSE
v19vMAG127	48.26	28036	33	VP_384	FALSE
v19vMAG128	59.03	44474	35	VP_336	FALSE
v19vMAG129	35.79	54645	50	VP_89	FALSE
v19vMAG12	38.77	35200	55	VP_28	FALSE
v19vMAG130	35.31	16384	22	VP_1	FALSE
v19vMAG131	38.9	190768	215	VP_29	FALSE
v19vMAG132	34.63	19835	27	VP_1495	FALSE
v19vMAG133	36.79	58981	86	VP_517	TRUE
v19vMAG134	38.75	83348	85	VP_28	FALSE
v19vMAG135	31.09	20163	26	VP_2381	TRUE
v19vMAG136	53.69	34713	56	VP_1265	FALSE
v19vMAG13	37.39	14026	16	VP_105	FALSE
v19vMAG14	33.77	21566	20	VP_1174	FALSE
v19vMAG15	32.88	40952	53	VP_991	TRUE
v19vMAG16	34.74	204818	254	VP_27	TRUE
v19vMAG17	34.58	46134	48	VP_787	TRUE
v19vMAG18	35.83	48387	47	VP_155	FALSE
v19vMAG19	34.61	11888	18	VP_3737	TRUE
v19vMAG1	34.87	104943	86	VP_159	TRUE
v19vMAG20	38.81	37654	53	VP_589	FALSE
v19vMAG21	33.37	21603	33	VP_13	FALSE
v19vMAG22	35.38	142256	101	VP_79	TRUE
v19vMAG23	36.91	177630	188	VP_49	TRUE
v19vMAG24	38.04	18476	25	VP_2574	TRUE
v19vMAG25	35.49	20761	12	VP_2308	TRUE
v19vMAG26	35.75	189959	286	VP_36	TRUE
v19vMAG27	37.03	30216	43	VP_1540	TRUE
v19vMAG28	35.31	21793	33	VP_2198	TRUE
v19vMAG29	36.71	84062	88	VP_263	TRUE
v19vMAG2	35.12	26087	20	VP_54	FALSE
v19vMAG30	37.27	23716	25	VP_1790	FALSE
v19vMAG31	35.7	42903	25	VP_910	TRUE
v19vMAG32	45.6	82522	71	VP_195	FALSE
v19vMAG33	43.64	32985	40	VP_1383	TRUE
v19vMAG34	37.76	105868	160	VP_152	TRUE
v19vMAG35	34.32	22521	20	VP_155	FALSE
v19vMAG36	34.56	31155	75	VP_1483	TRUE
v19vMAG37	35.54	23658	21	VP_13	FALSE
v19vMAG38	31.96	19479	27	VP_2453	TRUE
v19vMAG39	33.86	23056	15	VP_2082	TRUE
v19vMAG3	35.13	23149	32	VP_507	FALSE
v19vMAG40	35.98	72159	84	VP_347	TRUE
v19vMAG41	32.85	14020	9	VP_752	FALSE
v19vMAG42	36.17	20843	21	VP_2301	TRUE
v19vMAG43	62.32	166977	196	VP_55	TRUE
v19vMAG44	33.17	72044	93	VP_351	TRUE
v19vMAG45	35.66	17837	31	VP_2653	TRUE
v19vMAG46	35.82	51049	84	VP_661	TRUE
v19vMAG47	33.73	42814	50	VP_917	TRUE
v19vMAG48	33.22	16295	28	VP_13	FALSE
v19vMAG49	37.22	83894	125	VP_2	FALSE
v19vMAG4	33.36	20511	31	VP_2335	TRUE
v19vMAG50	36.11	186870	234	VP_34	FALSE
v19vMAG51	43.11	20069	21	VP_525	FALSE
v19vMAG52	42.91	40252	47	VP_501	FALSE
v19vMAG53	37.4	49989	50	VP_22	FALSE
v19vMAG54	46.13	35240	33	VP_594	FALSE
v19vMAG55	54.85	30704	37	VP_1509	TRUE
v19vMAG56	34.35	39158	20	VP_1055	TRUE
v19vMAG57	34.98	38142	52	VP_1101	TRUE
v19vMAG58	35.11	12020	21	VP_1	FALSE
v19vMAG59	36.8	37527	41	VP_487	FALSE
v19vMAG5	34.49	28326	22	VP_939	FALSE
v19vMAG60	44.74	29213	46	VP_1612	TRUE
v19vMAG61	35.93	35003	27	VP_1260	TRUE
v19vMAG62	35.56	36552	40	VP_344	FALSE
v19vMAG63	33.06	11643	16	VP_3778	TRUE
v19vMAG64	38.37	27414	52	VP_1376	FALSE
v19vMAG65	35.16	42360	49	VP_771	FALSE
v19vMAG66	33.84	12525	25	VP_3612	TRUE
v19vMAG67	35.74	41497	36	VP_13	FALSE
v19vMAG68	36.51	59239	48	VP_515	TRUE
v19vMAG69	31.97	53919	41	VP_100	FALSE
v19vMAG6	36.88	19879	19	VP_1641	FALSE
v19vMAG70	35.95	182814	245	VP_44	FALSE
v19vMAG71	37.38	18948	20	VP_28	FALSE
v19vMAG72	30.8	21852	9	VP_292	FALSE
v19vMAG73	31.36	28985	14	VP_167	FALSE
v19vMAG74	34.44	14702	12	VP_54	FALSE
v19vMAG75	32.99	49392	56	VP_699	TRUE
v19vMAG76	34.85	22684	31	VP_1196	FALSE
v19vMAG77	52.58	93189	156	VP_200	TRUE
v19vMAG78	32.65	21195	33	VP_2255	TRUE
v19vMAG79	32.08	23502	19	VP_2039	TRUE
v19vMAG7	43.75	30468	41	VP_1524	TRUE
v19vMAG80	32.73	13423	10	VP_3329	FALSE
v19vMAG81	34.5	18682	8	VP_2545	TRUE
v19vMAG82	38	25818	45	VP_1848	TRUE
v19vMAG83	31.77	25532	26	VP_357	FALSE
v19vMAG84	35.06	25999	44	VP_1835	TRUE
v19vMAG85	33.66	33908	54	VP_33	FALSE
v19vMAG86	42.61	24480	26	VP_282	FALSE
v19vMAG87	30.67	83239	119	VP_268	TRUE
v19vMAG88	31.16	32732	49	VP_309	FALSE
v19vMAG89	35.93	22310	26	VP_160	FALSE
v19vMAG8	34.97	384410	487	VP_3	TRUE
v19vMAG90	35.11	107022	150	VP_147	TRUE
v19vMAG91	31.75	23923	9	VP_1994	TRUE
v19vMAG92	35.78	33455	46	VP_1177	FALSE
v19vMAG93	31.28	16466	44	VP_2862	TRUE
v19vMAG94	33.03	15067	8	VP_378	FALSE
v19vMAG95	56.88	34473	64	VP_650	FALSE
[truncated: 3,596 more rows]

## Sheet: Table S5
Table S5
repbMAGXrep_vMAG	pre_derep_bMAG	MAG_cluster	rep_bMAG	sseqid(Pre_derep_vMAG)	vMAG_cluster	rep_vMAG	slen	pident	cov_%	length	mismatch	qstart	qend	sstart	send	evalue	bacterial_overhang_length	hic	hostcontig_provirus
v17bin8Xv17vMAG90	CUR21-co-metabat.205	cluster_000067	v17bin8	v17vMAG90_5817542	VP_341	v17vMAG90	44247	100	99.9684	44233	0	1	44233	15	44247	0	-14	yes	yes
CUR21-co-concoct.142Xv12vMAG96	CUR21-co-concoct.142	cluster_000182	CUR21-co-concoct.142	v12vMAG96_1542836	VP_753	v12vMAG96	11379	99.806	99.7539	11351	22	1	11351	15	11365	0	-14	no	yes
CUR21-co-concoct.142Xv12vMAG107	CUR21-co-concoct.142	cluster_000182	CUR21-co-concoct.142	v12vMAG107_422905	VP_1719	v12vMAG107	9327	99.914	99.732	9302	5	1	9302	15	9313	0	-11	no	yes
v7bin16Xv7vMAG137	v17bin12	cluster_000059	v7bin16	v7vMAG137_1152698	VP_2138	v7vMAG137	8167	99.988	99.9143	8160	1	1	8160	8	8167	0	-7	yes	NA
v16bin11XvRhyme_bin_4628	CUR21-MG-014.metabat2-bin13	cluster_000042	v16bin11	vRhyme_4628__NODE_2059_length_4790_cov_3.485111	VP_1608	vRhyme_bin_4628	4790	100	100	4790	0	1	4790	1	4790	0	0	no	NA
CUR21-co-metabat.173XNODE_11_length_36122_cov_12.222558	CUR21-co-metabat.173	cluster_000152	CUR21-co-metabat.173	NODE_11_length_36122_cov_12.222558	VP_1201	NODE_11_length_36122_cov_12.222558	36122	100	99.7813	36043	0	258	36300	1	36043	0	257	no	NA
CUR21-co-metabat.25XvRhyme_bin_1389	CUR21-co-metabat.25	cluster_000112	CUR21-co-metabat.25	vRhyme_1389__NODE_5842_length_2073_cov_3.257185	VP_1356	vRhyme_bin_1389	2073	99.952	99.7106	2067	1	687	2753	1	2067	0	686	no	NA
CUR21-co-metabat.438Xv12vMAG53	CUR21-co-metabat.438	cluster_000158	CUR21-co-metabat.438	v12vMAG53_1633025	VP_1827	v12vMAG53	7461	99.879	99.8124	7447	9	732	8178	1	7447	0	731	no	NA
CUR21-co-concoct.142Xv12vMAG85	CUR21-co-concoct.142	cluster_000182	CUR21-co-concoct.142	v12vMAG85_2422678	VP_2481	v12vMAG85	11927	99.941	100.008	11928	6	2352	14279	1	11927	0	2352	no	yes
CUR21-co-concoct.142XvRhyme_bin_4907	CUR21-co-concoct.142	cluster_000182	CUR21-co-concoct.142	vRhyme_4907__NODE_1780_length_3919_cov_4.339286	VP_1876	vRhyme_bin_4907	3919	100	100	3919	0	1026	4944	3919	1	0	4943	no	yes
CUR21-co-concoct.142Xv12vMAG106	CUR21-co-concoct.142	cluster_000182	CUR21-co-concoct.142	v12vMAG106_779485	VP_1112	v12vMAG106	11952	99.992	99.8829	11938	1	6367	18304	1	11938	0	6366	no	yes
v7bin5XvRhyme_bin_4205	v7bin5	cluster_000094	v7bin5	vRhyme_4205__NODE_1468_length_5048_cov_8.801522	VP_2563	vRhyme_bin_4205	5048	100	100	5048	0	2426	7473	5048	1	0	7472	yes	NA
CUR21-co-metabat.51Xv5vMAG193	CUR21-co-metabat.51	cluster_000206	CUR21-co-metabat.51	v5vMAG193_539764	VP_3685	v5vMAG193	5040	99.682	99.9802	5039	3	2914	7939	5039	1	0	7938	no	NA
v16bin11XvRhyme_bin_4765	CUR21-co-metabat.241	cluster_000042	v16bin11	vRhyme_4765__NODE_363_length_6350_cov_4.420334	VP_3093	vRhyme_bin_4765	6350	99.842	99.9843	6349	10	9262	15610	2	6350	0	9260	no	NA
v12bin22Xv12vMAG90	CUR21-co-metabat.213	cluster_000213	v12bin22	v12vMAG90_3746639	VP_1214	v12vMAG90	8951	99.989	99.9888	8950	1	9572	18521	1	8950	0	9571	yes	NA
v7bin3XvRhyme_bin_5123	v7bin3	cluster_000011	v7bin3	vRhyme_5123__NODE_328_length_9287_cov_4.388323	VP_2763	vRhyme_bin_5123	9287	100	100	9287	0	629	9915	9287	1	0	9914	yes	NA
v7bin11Xv7vMAG7	v12bin7	cluster_000069	v7bin11	v7vMAG7_27986	VP_650	v7vMAG7	6661	99.925	100	6661	5	11351	18011	1	6661	0	11350	yes	NA
v7bin18Xv5vMAG114	CUR21-co-metabat.237	cluster_000077	v7bin18	v5vMAG114_4156649	VP_317	v5vMAG114	15159	99.993	99.9868	15157	1	12437	27593	2	15158	0	12435	yes	NA
v12bin22Xv12vMAG37	CUR21-co-metabat.213	cluster_000213	v12bin22	v12vMAG37_5993631	VP_583	v12vMAG37	30633	99.85	100.072	30655	10	12538	43192	1	30619	0	12573	yes	NA
v16bin66Xv16vMAG245	CUR21-co-metabat.383	cluster_000019	v16bin66	v16vMAG245_4213123	VP_1139	v16vMAG245	16984	99.87	99.9941	16983	21	18157	35138	1	16983	0	18155	yes	NA
v12bin26Xv17vMAG45	CUR21-co-metabat.297	cluster_000033	v12bin26	v17vMAG45_3033586	VP_2534	v17vMAG45	11510	99.991	100	11510	1	7062	18571	11510	1	0	18570	yes	NA
CUR21-co-metabat.120XvRhyme_bin_4398	CUR21-co-metabat.120	cluster_000280	CUR21-co-metabat.120	vRhyme_4398__NODE_438_length_11798_cov_4.334071	VP_1199	vRhyme_bin_4398	11798	100	99.8813	11784	0	18996	30779	15	11798	0	18981	no	NA
v16bin56XNODE_114_length_21997_cov_92.450073	CUR21-co-metabat.108	cluster_000007	v16bin56	NODE_114_length_21997_cov_92.450073	VP_2185	NODE_114_length_21997_cov_92.450073	21997	100	100	21997	0	128	22124	21997	1	0	22123	no	NA
v7bin18Xv7vMAG131	CUR21-co-metabat.237	cluster_000077	v7bin18	v7vMAG131_2158841	VP_686	v7vMAG131	15261	99.98	99.9803	15258	2	6963	22219	15258	1	0	22218	yes	NA
CUR21-co-concoct.142XvRhyme_bin_4054	CUR21-co-concoct.142	cluster_000182	CUR21-co-concoct.142	vRhyme_4054__NODE_2_length_166669_cov_44.591973_fragment_2	VP_8	vRhyme_bin_4054	90902	100	100	90902	0	27719	118620	1	90902	0	27718	no	yes
CUR21-co-concoct.157XvRhyme_bin_4938	CUR21-co-concoct.157	cluster_000088	CUR21-co-concoct.157	vRhyme_4938__NODE_72_length_22711_cov_6.464204	VP_1389	vRhyme_bin_4938	22711	99.881	99.9604	22702	3	5200	27901	22711	34	0	27867	no	NA
v7bin3XvRhyme_bin_5046	CUR21-co-concoct.335	cluster_000011	v7bin3	vRhyme_5046__NODE_472_length_11239_cov_7.599249	VP_1021	vRhyme_bin_5046	11239	99.938	100	11239	7	19321	30559	11239	1	0	30558	yes	NA
v17bin8Xv12vMAG16	CUR21-co-metabat.205	cluster_000067	v17bin8	v12vMAG16_4548888	VP_692	v12vMAG16	10213	100	100	10213	0	22765	32977	10213	1	0	32976	yes	yes
CUR21-co-metabat.120Xv17vMAG103	CUR21-co-metabat.120	cluster_000280	CUR21-co-metabat.120	v17vMAG103_3151567	VP_2480	v17vMAG103	12251	99.984	99.9918	12250	2	37205	49454	1	12250	0	37204	no	NA
v17bin2Xv19vMAG43	v17bin2	cluster_000219	v17bin2	v19vMAG43_587513	VP_55	v19vMAG43	45542	99.963	100	45542	17	1	45542	45542	1	0	45541	yes	NA
v12bin9Xv19vMAG119	v12bin9	cluster_000080	v12bin9	v19vMAG119_4029367	VP_2427	v19vMAG119	11748	99.991	99.9915	11747	1	56025	67771	2	11748	0	56023	yes	NA
v17bin2XvRhyme_bin_4628	v17bin2	cluster_000219	v17bin2	vRhyme_4628__NODE_2059_length_4790_cov_3.485111	VP_1608	vRhyme_bin_4628	4790	99.979	100	4790	1	54374	59163	4790	1	0	59162	yes	NA
v12bin17Xv12vMAG10	CUR21-co-metabat.66	cluster_000132	v12bin17	v12vMAG10_5346945	VP_61	v12vMAG10	45430	100	99.672	45281	0	17368	62648	45281	1	0	62647	yes	NA
CUR21-co-metabat.130XvRhyme_bin_4152	CUR21-MG-021.metabat2-bin8	cluster_000024	CUR21-co-metabat.130	vRhyme_4152__NODE_17_length_74430_cov_12.130259_fragment_1	VP_313	vRhyme_bin_4152	37493	100	100	37493	0	25952	63444	37493	1	0	63443	no	NA
v7bin18Xv7vMAG135	CUR21-co-metabat.237	cluster_000077	v7bin18	v7vMAG135_1672566	VP_356	v7vMAG135	36762	99.954	100	36762	17	26883	63644	36762	1	0	63643	yes	NA
CUR21-co-concoct.314XNODE_6_length_84862_cov_8.108776_fragment_2	v7bin9	cluster_000076	CUR21-co-concoct.314	NODE_6_length_84862_cov_8.108776_fragment_2	VP_3926	NODE_6_length_84862_cov_8.108776_fragment_2	10124	100	100	10124	0	70564	80687	10124	1	0	80686	no	NA
v17bin2XvRhyme_bin_4054	v17bin2	cluster_000219	v17bin2	vRhyme_4054__NODE_2_length_166669_cov_44.591973_fragment_2	VP_8	vRhyme_bin_4054	90902	100	100	90902	0	82571	173472	1	90902	0	82570	yes	NA
v17bin14Xv19vMAG97	CUR21-co-metabat.102	cluster_000047	v17bin14	v19vMAG97_2876093	VP_801	v19vMAG97	24798	99.996	99.996	24797	1	71120	95916	24798	2	0	95914	yes	NA
v17bin2Xv16vMAG185	v7bin7	cluster_000219	v17bin2	v16vMAG185_887395	VP_264	v16vMAG185	8450	100	99.5148	8409	0	116529	124937	2	8410	0	116527	yes	NA
v16bin9Xv17vMAG108	v16bin9	cluster_000165	v16bin9	v17vMAG108_2101416	VP_2771	v17vMAG108	8548	99.977	99.9766	8546	2	243650	252195	8547	2	0	252193	yes	NA
v12bin26Xv19vMAG55	CUR21-co-metabat.297	cluster_000033	v12bin26	v19vMAG55_4069641	VP_1509	v19vMAG55	16058	99.975	99.9875	16056	4	316074	332129	16057	2	0	332127	yes	NA
v17bin14Xv16vMAG133	v12bin13	cluster_000047	v17bin14	v16vMAG133_3249776	VP_1159	v16vMAG133	8613	99.988	99.9884	8612	1	435465	444076	8613	2	0	444074	yes	NA

## Sheet: Table S6
Table S6
qseqid	associated_pre_derep_bMAG	rep_bMAG	sseqid(pre_derep_vMAG)	virathon_VP	pident	length	mismatch	gapopen	qstart	qend	sstart	send	evalue	bitscore	qlen	qlengvsalignmentlength
k127_30191839_CRISPR_14_spacer_9	CUR21-co-concoct.314	CUR21-co-concoct.314	NODE_7_length_43863_cov_234.511436	VP_873	95.556	45	2	0	1	45	39439	39483	3e-13	73.8	45	0
k127_20368799_CRISPR_16_spacer_14	CUR21-co-concoct.314	CUR21-co-concoct.314	NODE_7_length_43863_cov_234.511436	VP_873	97.619	42	1	0	1	42	25210	25169	6.81e-14	75.8	42	0
k127_20368799_CRISPR_16_spacer_20	CUR21-co-concoct.314	CUR21-co-concoct.314	NODE_7_length_43863_cov_234.511436	VP_873	100	40	0	0	1	40	14819	14780	4.02e-15	79.8	40	0
k127_20368799_CRISPR_16_spacer_23	CUR21-co-concoct.314	CUR21-co-concoct.314	NODE_45_length_43863_cov_6.750457	VP_873	97.297	37	1	0	1	37	32578	32614	5.3e-11	65.9	37	0
k127_20368799_CRISPR_16_spacer_26	CUR21-co-concoct.314	CUR21-co-concoct.314	NODE_7_length_43863_cov_234.511436	VP_873	100	39	0	0	1	39	34454	34492	1.52e-14	77.8	39	0
k127_20368799_CRISPR_50_spacer_14	CUR21-co-concoct.314	CUR21-co-concoct.314	NODE_7_length_43863_cov_234.511436	VP_873	97.619	42	1	0	1	42	25210	25169	6.81e-14	75.8	42	0
k127_20368799_CRISPR_50_spacer_20	CUR21-co-concoct.314	CUR21-co-concoct.314	NODE_7_length_43863_cov_234.511436	VP_873	100	40	0	0	1	40	14819	14780	4.02e-15	79.8	40	0
k127_20368799_CRISPR_50_spacer_23	CUR21-co-concoct.314	CUR21-co-concoct.314	NODE_45_length_43863_cov_6.750457	VP_873	97.297	37	1	0	1	37	32578	32614	5.3e-11	65.9	37	0
k127_20368799_CRISPR_50_spacer_26	CUR21-co-concoct.314	CUR21-co-concoct.314	NODE_7_length_43863_cov_234.511436	VP_873	100	39	0	0	1	39	34454	34492	1.52e-14	77.8	39	0
k127_30191839_CRISPR_51_spacer_9	CUR21-co-concoct.314	CUR21-co-concoct.314	NODE_7_length_43863_cov_234.511436	VP_873	95.556	45	2	0	1	45	39439	39483	3e-13	73.8	45	0
CUR21MG008_NODE_38_length_45427_cov_8.289914_CRISPR_53_spacer_5	CUR21-MG-008.metabat2-bin10	CUR21-co-concoct.314	NODE_7_length_43863_cov_234.511436	VP_873	100	39	0	0	1	39	34492	34454	1.52e-14	77.8	39	0
CUR21MG008_NODE_38_length_45427_cov_8.289914_CRISPR_53_spacer_8	CUR21-MG-008.metabat2-bin10	CUR21-co-concoct.314	NODE_45_length_43863_cov_6.750457	VP_873	97.297	37	1	0	1	37	32614	32578	5.3e-11	65.9	37	0
CUR21MG008_NODE_38_length_45427_cov_8.289914_CRISPR_53_spacer_11	CUR21-MG-008.metabat2-bin10	CUR21-co-concoct.314	NODE_7_length_43863_cov_234.511436	VP_873	100	40	0	0	1	40	14780	14819	4.02e-15	79.8	40	0
CUR21MG008_NODE_38_length_45427_cov_8.289914_CRISPR_53_spacer_17	CUR21-MG-008.metabat2-bin10	CUR21-co-concoct.314	NODE_7_length_43863_cov_234.511436	VP_873	97.619	42	1	0	1	42	25169	25210	6.81e-14	75.8	42	0
CUR21MG008_NODE_65_length_37204_cov_9.852674_CRISPR_54_spacer_9	CUR21-MG-008.metabat2-bin10	CUR21-co-concoct.314	NODE_7_length_43863_cov_234.511436	VP_873	95.556	45	2	0	1	45	39439	39483	3e-13	73.8	45	0
v17bin1_6108490_CRISPR_74_spacer_3	v17bin1	v17bin1	vRhyme_bin_4709	VP_876	96.552	29	1	0	1	29	2657	2629	1.95e-06	50.1	29	0
v7bin9_619999_CRISPR_83_spacer_5	v7bin9	CUR21-co-concoct.314	NODE_7_length_43863_cov_234.511436	VP_873	100	39	0	0	1	39	34492	34454	1.52e-14	77.8	39	0
v7bin9_619999_CRISPR_83_spacer_8	v7bin9	CUR21-co-concoct.314	NODE_45_length_43863_cov_6.750457	VP_873	97.297	37	1	0	1	37	32614	32578	5.3e-11	65.9	37	0
v7bin9_619999_CRISPR_83_spacer_11	v7bin9	CUR21-co-concoct.314	NODE_7_length_43863_cov_234.511436	VP_873	100	40	0	0	1	40	14780	14819	4.02e-15	79.8	40	0
v7bin9_619999_CRISPR_83_spacer_17	v7bin9	CUR21-co-concoct.314	NODE_7_length_43863_cov_234.511436	VP_873	97.619	42	1	0	1	42	25169	25210	6.81e-14	75.8	42	0
v7bin9_1059852_CRISPR_84_spacer_9	v7bin9	CUR21-co-concoct.314	NODE_7_length_43863_cov_234.511436	VP_873	95.556	45	2	0	1	45	39439	39483	3e-13	73.8	45	0
v7bin9_1059822_CRISPR_85_spacer_7	v7bin9	CUR21-co-concoct.314	NODE_45_length_43863_cov_6.750457	VP_873	95.122	41	2	0	1	41	8800	8760	6.31e-11	65.9	41	0
v7bin9_1059822_CRISPR_85_spacer_20	v7bin9	CUR21-co-concoct.314	NODE_7_length_43863_cov_234.511436	VP_873	92.5	40	3	0	1	40	3119	3080	5.83e-08	56	40	0
NODE_31_length_45776_cov_6.900680_CRISPR_87_spacer_5	varona-cur21-007sg.metabat2-bin7	CUR21-co-concoct.314	NODE_7_length_43863_cov_234.511436	VP_873	100	39	0	0	1	39	34492	34454	1.52e-14	77.8	39	0
NODE_31_length_45776_cov_6.900680_CRISPR_87_spacer_8	varona-cur21-007sg.metabat2-bin7	CUR21-co-concoct.314	NODE_45_length_43863_cov_6.750457	VP_873	97.297	37	1	0	1	37	32614	32578	5.3e-11	65.9	37	0
NODE_31_length_45776_cov_6.900680_CRISPR_87_spacer_11	varona-cur21-007sg.metabat2-bin7	CUR21-co-concoct.314	NODE_7_length_43863_cov_234.511436	VP_873	100	40	0	0	1	40	14780	14819	4.02e-15	79.8	40	0
NODE_31_length_45776_cov_6.900680_CRISPR_87_spacer_17	varona-cur21-007sg.metabat2-bin7	CUR21-co-concoct.314	NODE_7_length_43863_cov_234.511436	VP_873	97.619	42	1	0	1	42	25169	25210	6.81e-14	75.8	42	0
NODE_37_length_42905_cov_8.488495_CRISPR_88_spacer_9	varona-cur21-007sg.metabat2-bin7	CUR21-co-concoct.314	NODE_7_length_43863_cov_234.511436	VP_873	95.556	45	2	0	1	45	39439	39483	3e-13	73.8	45	0

## Sheet: Table S7
Table S7: CRISPR spacers from reads and their blastn matches to viral Contigs at 100(%ID)
qseqid	viral_contig	viral_vMAG	rep_vMAG	pident	qcovs	qlen	slen	length	mismatch	qstart	qend	sstart	send	evalue	MEDIAN_RANK	RAFAH_HOST	RAFAH_SCORE
A01587:61:GW2112241702nd:3:1126:14660:6621	NODE_104_length_14801_cov_154.883901	NODE_104_length_14801_cov_154.883901	NODE_339_length_16248_cov_225.484592	100	100	149	14801	149	0	1	149	5807	5659	1.49e-73	3	Prochlorococcus	0.308
A01587:61:GW2112241702nd:3:1207:9200:2988	NODE_104_length_14801_cov_154.883901	NODE_104_length_14801_cov_154.883901	NODE_339_length_16248_cov_225.484592	100	100	149	14801	149	0	1	149	5762	5614	1.49e-73	3	Prochlorococcus	0.308
A01587:61:GW2112241702nd:3:1232:19660:20071	NODE_104_length_14801_cov_154.883901	NODE_104_length_14801_cov_154.883901	NODE_339_length_16248_cov_225.484592	100	100	83	14801	83	0	1	83	5748	5666	3.44e-37	3	Prochlorococcus	0.308
A01587:61:GW2112241702nd:3:1243:31910:26068	NODE_104_length_14801_cov_154.883901	NODE_104_length_14801_cov_154.883901	NODE_339_length_16248_cov_225.484592	100	100	131	14801	131	0	1	131	5749	5619	1.29e-63	3	Prochlorococcus	0.308
A01587:61:GW2112241702nd:3:1340:12599:4398	NODE_104_length_14801_cov_154.883901	NODE_104_length_14801_cov_154.883901	NODE_339_length_16248_cov_225.484592	100	100	133	14801	27	0	22	48	5724	5698	8.58e-06	3	Prochlorococcus	0.308
A01587:61:GW2112241702nd:3:1352:20862:1172	NODE_104_length_14801_cov_154.883901	NODE_104_length_14801_cov_154.883901	NODE_339_length_16248_cov_225.484592	100	100	127	14801	127	0	1	127	5762	5636	2.08e-61	3	Prochlorococcus	0.308
A01587:61:GW2112241702nd:3:1376:11442:22874	NODE_104_length_14801_cov_154.883901	NODE_104_length_14801_cov_154.883901	NODE_339_length_16248_cov_225.484592	100	100	149	14801	149	0	1	149	5752	5604	1.49e-73	3	Prochlorococcus	0.308
A01587:61:GW2112241702nd:3:1426:9534:22200	NODE_104_length_14801_cov_154.883901	NODE_104_length_14801_cov_154.883901	NODE_339_length_16248_cov_225.484592	100	100	149	14801	149	0	1	149	5810	5662	1.49e-73	3	Prochlorococcus	0.308
A01587:61:GW2112241702nd:3:1465:3649:13573	NODE_104_length_14801_cov_154.883901	NODE_104_length_14801_cov_154.883901	NODE_339_length_16248_cov_225.484592	100	100	150	14801	149	0	2	150	5812	5664	1.5e-73	3	Prochlorococcus	0.308
A01587:61:GW2112241702nd:3:1465:3757:15013	NODE_104_length_14801_cov_154.883901	NODE_104_length_14801_cov_154.883901	NODE_339_length_16248_cov_225.484592	100	100	149	14801	149	0	1	149	5812	5664	1.49e-73	3	Prochlorococcus	0.308
A01587:61:GW2112241702nd:3:1471:18078:32925	NODE_104_length_14801_cov_154.883901	NODE_104_length_14801_cov_154.883901	NODE_339_length_16248_cov_225.484592	100	100	149	14801	149	0	1	149	5764	5616	1.49e-73	3	Prochlorococcus	0.308
A01587:61:GW2112241702nd:3:1546:26594:3333	NODE_104_length_14801_cov_154.883901	NODE_104_length_14801_cov_154.883901	NODE_339_length_16248_cov_225.484592	100	100	149	14801	149	0	1	149	5737	5589	1.49e-73	3	Prochlorococcus	0.308
A01587:61:GW2112241702nd:3:1565:1922:17159	NODE_104_length_14801_cov_154.883901	NODE_104_length_14801_cov_154.883901	NODE_339_length_16248_cov_225.484592	100	100	96	14801	96	0	1	96	5755	5660	2.49e-44	3	Prochlorococcus	0.308
A01587:61:GW2112241702nd:3:1567:20745:4695	NODE_104_length_14801_cov_154.883901	NODE_104_length_14801_cov_154.883901	NODE_339_length_16248_cov_225.484592	100	100	149	14801	149	0	1	149	5792	5644	1.49e-73	3	Prochlorococcus	0.308
A01587:61:GW2112241702nd:3:1618:28275:23187	NODE_104_length_14801_cov_154.883901	NODE_104_length_14801_cov_154.883901	NODE_339_length_16248_cov_225.484592	100	100	103	14801	103	0	1	103	5738	5636	3.51e-48	3	Prochlorococcus	0.308
A01587:61:GW2112241702nd:3:1659:4173:33614	NODE_104_length_14801_cov_154.883901	NODE_104_length_14801_cov_154.883901	NODE_339_length_16248_cov_225.484592	100	100	149	14801	149	0	1	149	5838	5690	1.49e-73	3	Prochlorococcus	0.308
A01587:61:GW2112241702nd:3:1659:4363:34444	NODE_104_length_14801_cov_154.883901	NODE_104_length_14801_cov_154.883901	NODE_339_length_16248_cov_225.484592	100	100	149	14801	149	0	1	149	5838	5690	1.49e-73	3	Prochlorococcus	0.308
A01587:61:GW2112241702nd:3:2132:25545:2174	NODE_104_length_14801_cov_154.883901	NODE_104_length_14801_cov_154.883901	NODE_339_length_16248_cov_225.484592	100	100	137	14801	137	0	1	137	5755	5619	6.31e-67	3	Prochlorococcus	0.308
A01587:61:GW2112241702nd:3:2149:23683:21652	NODE_104_length_14801_cov_154.883901	NODE_104_length_14801_cov_154.883901	NODE_339_length_16248_cov_225.484592	100	100	149	14801	149	0	1	149	5725	5577	1.49e-73	3	Prochlorococcus	0.308
A01587:61:GW2112241702nd:3:2149:22978:33395	NODE_104_length_14801_cov_154.883901	NODE_104_length_14801_cov_154.883901	NODE_339_length_16248_cov_225.484592	100	100	149	14801	149	0	1	149	5725	5577	1.49e-73	3	Prochlorococcus	0.308
A01587:61:GW2112241702nd:3:2208:20085:18239	NODE_104_length_14801_cov_154.883901	NODE_104_length_14801_cov_154.883901	NODE_339_length_16248_cov_225.484592	100	100	149	14801	149	0	1	149	5743	5595	1.49e-73	3	Prochlorococcus	0.308
A01587:61:GW2112241702nd:3:2229:6081:18035	NODE_104_length_14801_cov_154.883901	NODE_104_length_14801_cov_154.883901	NODE_339_length_16248_cov_225.484592	100	100	125	14801	125	0	1	125	5741	5617	2.64e-60	3	Prochlorococcus	0.308
A01587:61:GW2112241702nd:3:2231:27064:18427	NODE_104_length_14801_cov_154.883901	NODE_104_length_14801_cov_154.883901	NODE_339_length_16248_cov_225.484592	100	100	149	14801	149	0	1	149	5819	5671	1.49e-73	3	Prochlorococcus	0.308
A01587:61:GW2112241702nd:3:2258:31937:1846	NODE_104_length_14801_cov_154.883901	NODE_104_length_14801_cov_154.883901	NODE_339_length_16248_cov_225.484592	100	100	140	14801	140	0	1	140	5728	5589	1.39e-68	3	Prochlorococcus	0.308
A01587:61:GW2112241702nd:3:2267:30210:6872	NODE_104_length_14801_cov_154.883901	NODE_104_length_14801_cov_154.883901	NODE_339_length_16248_cov_225.484592	100	100	88	14801	88	0	1	88	5730	5643	6.2e-40	3	Prochlorococcus	0.308
A01587:61:GW2112241702nd:3:2334:19651:34021	NODE_104_length_14801_cov_154.883901	NODE_104_length_14801_cov_154.883901	NODE_339_length_16248_cov_225.484592	100	100	141	14801	141	0	1	141	5750	5610	3.91e-69	3	Prochlorococcus	0.308
A01587:61:GW2112241702nd:3:2356:18222:3114	NODE_104_length_14801_cov_154.883901	NODE_104_length_14801_cov_154.883901	NODE_339_length_16248_cov_225.484592	100	100	130	14801	130	0	1	130	5801	5672	4.61e-63	3	Prochlorococcus	0.308
A01587:61:GW2112241702nd:3:2447:11451:13150	NODE_104_length_14801_cov_154.883901	NODE_104_length_14801_cov_154.883901	NODE_339_length_16248_cov_225.484592	100	100	149	14801	149	0	1	149	5729	5581	1.49e-73	3	Prochlorococcus	0.308
A01587:61:GW2112241702nd:3:1168:4806:21371	NODE_104_length_14801_cov_154.883901	NODE_104_length_14801_cov_154.883901	NODE_339_length_16248_cov_225.484592	100	100	102	14801	102	0	1	102	5724	5623	1.25e-47	3	Prochlorococcus	0.308
A01587:61:GW2112241702nd:3:1221:11930:3239	NODE_104_length_14801_cov_154.883901	NODE_104_length_14801_cov_154.883901	NODE_339_length_16248_cov_225.484592	100	100	68	14801	68	0	1	68	5731	5664	5.72e-29	3	Prochlorococcus	0.308
A01587:61:GW2112241702nd:3:1255:25970:34287	NODE_104_length_14801_cov_154.883901	NODE_104_length_14801_cov_154.883901	NODE_339_length_16248_cov_225.484592	100	100	149	14801	149	0	1	149	5802	5654	1.49e-73	3	Prochlorococcus	0.308
A01587:61:GW2112241702nd:3:1376:11442:22874	NODE_104_length_14801_cov_154.883901	NODE_104_length_14801_cov_154.883901	NODE_339_length_16248_cov_225.484592	100	100	143	14801	143	0	1	143	5795	5653	3.07e-70	3	Prochlorococcus	0.308
A01587:61:GW2112241702nd:3:1418:10212:4366	NODE_104_length_14801_cov_154.883901	NODE_104_length_14801_cov_154.883901	NODE_339_length_16248_cov_225.484592	100	100	122	14801	122	0	1	122	5735	5614	1.19e-58	3	Prochlorococcus	0.308
A01587:61:GW2112241702nd:3:1567:20745:4695	NODE_104_length_14801_cov_154.883901	NODE_104_length_14801_cov_154.883901	NODE_339_length_16248_cov_225.484592	100	100	149	14801	149	0	1	149	5835	5687	1.49e-73	3	Prochlorococcus	0.308
A01587:61:GW2112241702nd:3:1638:30418:12524	NODE_104_length_14801_cov_154.883901	NODE_104_length_14801_cov_154.883901	NODE_339_length_16248_cov_225.484592	100	100	139	14801	139	0	1	139	5742	5604	4.97e-68	3	Prochlorococcus	0.308
A01587:61:GW2112241702nd:3:1659:4173:33614	NODE_104_length_14801_cov_154.883901	NODE_104_length_14801_cov_154.883901	NODE_339_length_16248_cov_225.484592	100	100	89	14801	89	0	1	89	5762	5674	1.75e-40	3	Prochlorococcus	0.308
A01587:61:GW2112241702nd:3:1659:3812:34835	NODE_104_length_14801_cov_154.883901	NODE_104_length_14801_cov_154.883901	NODE_339_length_16248_cov_225.484592	100	100	149	14801	149	0	1	149	5822	5674	1.49e-73	3	Prochlorococcus	0.308
A01587:61:GW2112241702nd:3:1659:4363:34444	NODE_104_length_14801_cov_154.883901	NODE_104_length_14801_cov_154.883901	NODE_339_length_16248_cov_225.484592	100	100	149	14801	149	0	1	149	5822	5674	1.49e-73	3	Prochlorococcus	0.308
A01587:61:GW2112241702nd:3:1660:10818:22263	NODE_104_length_14801_cov_154.883901	NODE_104_length_14801_cov_154.883901	NODE_339_length_16248_cov_225.484592	100	100	141	14801	141	0	1	141	5728	5588	3.91e-69	3	Prochlorococcus	0.308
A01587:61:GW2112241702nd:3:2145:1597:6261	NODE_104_length_14801_cov_154.883901	NODE_104_length_14801_cov_154.883901	NODE_339_length_16248_cov_225.484592	100	100	139	14801	139	0	1	139	5788	5650	4.97e-68	3	Prochlorococcus	0.308
A01587:61:GW2112241702nd:3:2145:1787:6026	NODE_104_length_14801_cov_154.883901	NODE_104_length_14801_cov_154.883901	NODE_339_length_16248_cov_225.484592	100	100	149	14801	149	0	1	149	5788	5640	1.49e-73	3	Prochlorococcus	0.308
A01587:61:GW2112241702nd:3:2466:25075:24408	NODE_104_length_14801_cov_154.883901	NODE_104_length_14801_cov_154.883901	NODE_339_length_16248_cov_225.484592	100	100	149	14801	149	0	1	149	5735	5587	1.49e-73	3	Prochlorococcus	0.308
A01587:61:GW2112241702nd:3:2466:25798:24690	NODE_104_length_14801_cov_154.883901	NODE_104_length_14801_cov_154.883901	NODE_339_length_16248_cov_225.484592	100	100	142	14801	142	0	1	142	5735	5594	1.1e-69	3	Prochlorococcus	0.308
A01587:61:GW2112241702nd:3:2534:2998:19085	NODE_104_length_14801_cov_154.883901	NODE_104_length_14801_cov_154.883901	NODE_339_length_16248_cov_225.484592	100	100	149	14801	149	0	1	149	5754	5606	1.49e-73	3	Prochlorococcus	0.308
A01587:61:GW2112241702nd:3:2642:26178:3302	NODE_104_length_14801_cov_154.883901	NODE_104_length_14801_cov_154.883901	NODE_339_length_16248_cov_225.484592	100	100	149	14801	149	0	1	149	5814	5666	1.49e-73	3	Prochlorococcus	0.308
A01587:61:GW2112241702nd:3:2661:20998:34538	NODE_104_length_14801_cov_154.883901	NODE_104_length_14801_cov_154.883901	NODE_339_length_16248_cov_225.484592	100	100	139	14801	139	0	1	139	5788	5650	4.97e-68	3	Prochlorococcus	0.308
A01587:61:GW2112241702nd:3:2236:13024:23328	NODE_104_length_14801_cov_154.883901	NODE_104_length_14801_cov_154.883901	NODE_339_length_16248_cov_225.484592	99.329	100	149	14801	149	1	1	149	5823	5675	6.94e-72	3	Prochlorococcus	0.308
A01587:61:GW2112241702nd:3:1238:29396:12070	NODE_104_length_14801_cov_154.883901	NODE_104_length_14801_cov_154.883901	NODE_339_length_16248_cov_225.484592	96	100	117	14801	25	1	25	49	5512	5488	0.004	3	Prochlorococcus	0.308
A01587:61:GW2112241702nd:3:1349:7419:14184	NODE_104_length_14801_cov_154.883901	NODE_104_length_14801_cov_154.883901	NODE_339_length_16248_cov_225.484592	95.455	100	101	14801	22	1	28	49	5721	5700	0.17	3	Prochlorococcus	0.308
A01587:61:GW2112241702nd:3:1340:12599:4398	NODE_104_length_14801_cov_154.883901	NODE_104_length_14801_cov_154.883901	NODE_339_length_16248_cov_225.484592	95.238	100	133	14801	21	1	113	133	1719	1699	0.86	3	Prochlorococcus	0.308
A01587:61:GW2112241702nd:3:1340:12599:4398	NODE_104_length_14801_cov_154.883901	NODE_104_length_14801_cov_154.883901	NODE_339_length_16248_cov_225.484592	95	100	133	14801	20	1	114	133	4318	4299	3.1	3	Prochlorococcus	0.308
A01587:61:GW2112241702nd:3:1340:12599:4398	NODE_104_length_14801_cov_154.883901	NODE_104_length_14801_cov_154.883901	NODE_339_length_16248_cov_225.484592	93.939	100	133	14801	33	2	24	56	5512	5480	8.58e-06	3	Prochlorococcus	0.308
A01587:61:GW2112241702nd:3:1238:29396:12070	NODE_104_length_14801_cov_154.883901	NODE_104_length_14801_cov_154.883901	NODE_339_length_16248_cov_225.484592	93.103	100	117	14801	29	2	88	116	4315	4287	0.001	3	Prochlorococcus	0.308
A01587:61:GW2112241702nd:3:1340:12599:4398	NODE_104_length_14801_cov_154.883901	NODE_104_length_14801_cov_154.883901	NODE_339_length_16248_cov_225.484592	91.667	100	133	14801	24	2	110	133	5726	5703	0.86	3	Prochlorococcus	0.308
A01587:61:GW2112241702nd:3:2208:20085:18239	NODE_104_length_14801_cov_154.883901	NODE_104_length_14801_cov_154.883901	NODE_339_length_16248_cov_225.484592	91.667	100	149	14801	24	1	123	146	5800	5778	3.6	3	Prochlorococcus	0.308
A01587:61:GW2112241702nd:3:2466:25798:24690	NODE_104_length_14801_cov_154.883901	NODE_104_length_14801_cov_154.883901	NODE_339_length_16248_cov_225.484592	91.667	100	142	14801	24	1	115	138	5800	5778	3.4	3	Prochlorococcus	0.308
A01587:61:GW2112241702nd:3:1126:14660:6621	NODE_104_length_14801_cov_154.883901	NODE_104_length_14801_cov_154.883901	NODE_339_length_16248_cov_225.484592	91.304	100	149	14801	23	2	22	44	5726	5704	3.6	3	Prochlorococcus	0.308
A01587:61:GW2112241702nd:3:1126:14660:6621	NODE_104_length_14801_cov_154.883901	NODE_104_length_14801_cov_154.883901	NODE_339_length_16248_cov_225.484592	91.304	100	149	14801	23	2	82	104	5786	5764	3.6	3	Prochlorococcus	0.308
A01587:61:GW2112241702nd:3:1207:9200:2988	NODE_104_length_14801_cov_154.883901	NODE_104_length_14801_cov_154.883901	NODE_339_length_16248_cov_225.484592	91.304	100	149	14801	23	2	37	59	5786	5764	3.6	3	Prochlorococcus	0.308
A01587:61:GW2112241702nd:3:1232:19660:20071	NODE_104_length_14801_cov_154.883901	NODE_104_length_14801_cov_154.883901	NODE_339_length_16248_cov_225.484592	91.304	100	83	14801	23	2	23	45	5786	5764	1.7	3	Prochlorococcus	0.308
A01587:61:GW2112241702nd:3:1243:31910:26068	NODE_104_length_14801_cov_154.883901	NODE_104_length_14801_cov_154.883901	NODE_339_length_16248_cov_225.484592	91.304	100	131	14801	23	2	24	46	5786	5764	3	3	Prochlorococcus	0.308
A01587:61:GW2112241702nd:3:1352:20862:1172	NODE_104_length_14801_cov_154.883901	NODE_104_length_14801_cov_154.883901	NODE_339_length_16248_cov_225.484592	91.304	100	127	14801	23	2	37	59	5786	5764	2.9	3	Prochlorococcus	0.308
A01587:61:GW2112241702nd:3:1376:11442:22874	NODE_104_length_14801_cov_154.883901	NODE_104_length_14801_cov_154.883901	NODE_339_length_16248_cov_225.484592	91.304	100	149	14801	23	2	27	49	5786	5764	3.6	3	Prochlorococcus	0.308
A01587:61:GW2112241702nd:3:1426:9534:22200	NODE_104_length_14801_cov_154.883901	NODE_104_length_14801_cov_154.883901	NODE_339_length_16248_cov_225.484592	91.304	100	149	14801	23	2	25	47	5726	5704	3.6	3	Prochlorococcus	0.308
A01587:61:GW2112241702nd:3:1426:9534:22200	NODE_104_length_14801_cov_154.883901	NODE_104_length_14801_cov_154.883901	NODE_339_length_16248_cov_225.484592	91.304	100	149	14801	23	2	85	107	5786	5764	3.6	3	Prochlorococcus	0.308
A01587:61:GW2112241702nd:3:1465:3649:13573	NODE_104_length_14801_cov_154.883901	NODE_104_length_14801_cov_154.883901	NODE_339_length_16248_cov_225.484592	91.304	100	150	14801	23	2	28	50	5726	5704	3.6	3	Prochlorococcus	0.308
A01587:61:GW2112241702nd:3:1465:3649:13573	NODE_104_length_14801_cov_154.883901	NODE_104_length_14801_cov_154.883901	NODE_339_length_16248_cov_225.484592	91.304	100	150	14801	23	2	88	110	5786	5764	3.6	3	Prochlorococcus	0.308
A01587:61:GW2112241702nd:3:1465:3757:15013	NODE_104_length_14801_cov_154.883901	NODE_104_length_14801_cov_154.883901	NODE_339_length_16248_cov_225.484592	91.304	100	149	14801	23	2	27	49	5726	5704	3.6	3	Prochlorococcus	0.308
A01587:61:GW2112241702nd:3:1465:3757:15013	NODE_104_length_14801_cov_154.883901	NODE_104_length_14801_cov_154.883901	NODE_339_length_16248_cov_225.484592	91.304	100	149	14801	23	2	87	109	5786	5764	3.6	3	Prochlorococcus	0.308
A01587:61:GW2112241702nd:3:1471:18078:32925	NODE_104_length_14801_cov_154.883901	NODE_104_length_14801_cov_154.883901	NODE_339_length_16248_cov_225.484592	91.304	100	149	14801	23	2	39	61	5786	5764	3.6	3	Prochlorococcus	0.308
A01587:61:GW2112241702nd:3:1546:26594:3333	NODE_104_length_14801_cov_154.883901	NODE_104_length_14801_cov_154.883901	NODE_339_length_16248_cov_225.484592	91.304	100	149	14801	23	2	12	34	5786	5764	3.6	3	Prochlorococcus	0.308
A01587:61:GW2112241702nd:3:1565:1922:17159	NODE_104_length_14801_cov_154.883901	NODE_104_length_14801_cov_154.883901	NODE_339_length_16248_cov_225.484592	91.304	100	96	14801	23	2	30	52	5786	5764	2.1	3	Prochlorococcus	0.308
A01587:61:GW2112241702nd:3:1567:20745:4695	NODE_104_length_14801_cov_154.883901	NODE_104_length_14801_cov_154.883901	NODE_339_length_16248_cov_225.484592	91.304	100	149	14801	23	2	7	29	5726	5704	3.6	3	Prochlorococcus	0.308
A01587:61:GW2112241702nd:3:1567:20745:4695	NODE_104_length_14801_cov_154.883901	NODE_104_length_14801_cov_154.883901	NODE_339_length_16248_cov_225.484592	91.304	100	149	14801	23	2	67	89	5786	5764	3.6	3	Prochlorococcus	0.308
A01587:61:GW2112241702nd:3:1618:28275:23187	NODE_104_length_14801_cov_154.883901	NODE_104_length_14801_cov_154.883901	NODE_339_length_16248_cov_225.484592	91.304	100	103	14801	23	2	13	35	5786	5764	2.3	3	Prochlorococcus	0.308
A01587:61:GW2112241702nd:3:1659:4173:33614	NODE_104_length_14801_cov_154.883901	NODE_104_length_14801_cov_154.883901	NODE_339_length_16248_cov_225.484592	91.304	100	149	14801	23	2	53	75	5726	5704	3.6	3	Prochlorococcus	0.308
A01587:61:GW2112241702nd:3:1659:4173:33614	NODE_104_length_14801_cov_154.883901	NODE_104_length_14801_cov_154.883901	NODE_339_length_16248_cov_225.484592	91.304	100	149	14801	23	2	113	135	5786	5764	3.6	3	Prochlorococcus	0.308
A01587:61:GW2112241702nd:3:1659:4363:34444	NODE_104_length_14801_cov_154.883901	NODE_104_length_14801_cov_154.883901	NODE_339_length_16248_cov_225.484592	91.304	100	149	14801	23	2	53	75	5726	5704	3.6	3	Prochlorococcus	0.308
A01587:61:GW2112241702nd:3:1659:4363:34444	NODE_104_length_14801_cov_154.883901	NODE_104_length_14801_cov_154.883901	NODE_339_length_16248_cov_225.484592	91.304	100	149	14801	23	2	113	135	5786	5764	3.6	3	Prochlorococcus	0.308
A01587:61:GW2112241702nd:3:2132:25545:2174	NODE_104_length_14801_cov_154.883901	NODE_104_length_14801_cov_154.883901	NODE_339_length_16248_cov_225.484592	91.304	100	137	14801	23	2	30	52	5786	5764	3.2	3	Prochlorococcus	0.308
A01587:61:GW2112241702nd:3:2208:20085:18239	NODE_104_length_14801_cov_154.883901	NODE_104_length_14801_cov_154.883901	NODE_339_length_16248_cov_225.484592	91.304	100	149	14801	23	2	18	40	5786	5764	3.6	3	Prochlorococcus	0.308
A01587:61:GW2112241702nd:3:2229:6081:18035	NODE_104_length_14801_cov_154.883901	NODE_104_length_14801_cov_154.883901	NODE_339_length_16248_cov_225.484592	91.304	100	125	14801	23	2	16	38	5786	5764	2.9	3	Prochlorococcus	0.308
A01587:61:GW2112241702nd:3:2231:27064:18427	NODE_104_length_14801_cov_154.883901	NODE_104_length_14801_cov_154.883901	NODE_339_length_16248_cov_225.484592	91.304	100	149	14801	23	2	34	56	5726	5704	3.6	3	Prochlorococcus	0.308
A01587:61:GW2112241702nd:3:2231:27064:18427	NODE_104_length_14801_cov_154.883901	NODE_104_length_14801_cov_154.883901	NODE_339_length_16248_cov_225.484592	91.304	100	149	14801	23	2	94	116	5786	5764	3.6	3	Prochlorococcus	0.308
A01587:61:GW2112241702nd:3:2236:13024:23328	NODE_104_length_14801_cov_154.883901	NODE_104_length_14801_cov_154.883901	NODE_339_length_16248_cov_225.484592	91.304	100	149	14801	23	2	38	60	5726	5704	3.6	3	Prochlorococcus	0.308
A01587:61:GW2112241702nd:3:2236:13024:23328	NODE_104_length_14801_cov_154.883901	NODE_104_length_14801_cov_154.883901	NODE_339_length_16248_cov_225.484592	91.304	100	149	14801	23	2	98	120	5786	5764	3.6	3	Prochlorococcus	0.308
A01587:61:GW2112241702nd:3:2258:31937:1846	NODE_104_length_14801_cov_154.883901	NODE_104_length_14801_cov_154.883901	NODE_339_length_16248_cov_225.484592	91.304	100	140	14801	23	2	3	25	5786	5764	3.3	3	Prochlorococcus	0.308
A01587:61:GW2112241702nd:3:2267:30210:6872	NODE_104_length_14801_cov_154.883901	NODE_104_length_14801_cov_154.883901	NODE_339_length_16248_cov_225.484592	91.304	100	88	14801	23	2	5	27	5786	5764	1.8	3	Prochlorococcus	0.308
A01587:61:GW2112241702nd:3:2334:19651:34021	NODE_104_length_14801_cov_154.883901	NODE_104_length_14801_cov_154.883901	NODE_339_length_16248_cov_225.484592	91.304	100	141	14801	23	2	25	47	5786	5764	3.3	3	Prochlorococcus	0.308
A01587:61:GW2112241702nd:3:2356:18222:3114	NODE_104_length_14801_cov_154.883901	NODE_104_length_14801_cov_154.883901	NODE_339_length_16248_cov_225.484592	91.304	100	130	14801	23	2	16	38	5726	5704	3	3	Prochlorococcus	0.308
A01587:61:GW2112241702nd:3:2356:18222:3114	NODE_104_length_14801_cov_154.883901	NODE_104_length_14801_cov_154.883901	NODE_339_length_16248_cov_225.484592	91.304	100	130	14801	23	2	76	98	5786	5764	3	3	Prochlorococcus	0.308
A01587:61:GW2112241702nd:3:2447:11451:13150	NODE_104_length_14801_cov_154.883901	NODE_104_length_14801_cov_154.883901	NODE_339_length_16248_cov_225.484592	91.304	100	149	14801	23	2	4	26	5786	5764	3.6	3	Prochlorococcus	0.308
A01587:61:GW2112241702nd:3:1221:11930:3239	NODE_104_length_14801_cov_154.883901	NODE_104_length_14801_cov_154.883901	NODE_339_length_16248_cov_225.484592	91.304	100	68	14801	23	2	6	28	5786	5764	1.3	3	Prochlorococcus	0.308
A01587:61:GW2112241702nd:3:1255:25970:34287	NODE_104_length_14801_cov_154.883901	NODE_104_length_14801_cov_154.883901	NODE_339_length_16248_cov_225.484592	91.304	100	149	14801	23	2	17	39	5726	5704	3.6	3	Prochlorococcus	0.308
A01587:61:GW2112241702nd:3:1255:25970:34287	NODE_104_length_14801_cov_154.883901	NODE_104_length_14801_cov_154.883901	NODE_339_length_16248_cov_225.484592	91.304	100	149	14801	23	2	77	99	5786	5764	3.6	3	Prochlorococcus	0.308
A01587:61:GW2112241702nd:3:1376:11442:22874	NODE_104_length_14801_cov_154.883901	NODE_104_length_14801_cov_154.883901	NODE_339_length_16248_cov_225.484592	91.304	100	143	14801	23	2	10	32	5726	5704	3.4	3	Prochlorococcus	0.308
A01587:61:GW2112241702nd:3:1376:11442:22874	NODE_104_length_14801_cov_154.883901	NODE_104_length_14801_cov_154.883901	NODE_339_length_16248_cov_225.484592	91.304	100	143	14801	23	2	70	92	5786	5764	3.4	3	Prochlorococcus	0.308
A01587:61:GW2112241702nd:3:1418:10212:4366	NODE_104_length_14801_cov_154.883901	NODE_104_length_14801_cov_154.883901	NODE_339_length_16248_cov_225.484592	91.304	100	122	14801	23	2	10	32	5786	5764	2.8	3	Prochlorococcus	0.308
A01587:61:GW2112241702nd:3:1567:20745:4695	NODE_104_length_14801_cov_154.883901	NODE_104_length_14801_cov_154.883901	NODE_339_length_16248_cov_225.484592	91.304	100	149	14801	23	2	50	72	5726	5704	3.6	3	Prochlorococcus	0.308
A01587:61:GW2112241702nd:3:1567:20745:4695	NODE_104_length_14801_cov_154.883901	NODE_104_length_14801_cov_154.883901	NODE_339_length_16248_cov_225.484592	91.304	100	149	14801	23	2	110	132	5786	5764	3.6	3	Prochlorococcus	0.308
A01587:61:GW2112241702nd:3:1638:30418:12524	NODE_104_length_14801_cov_154.883901	NODE_104_length_14801_cov_154.883901	NODE_339_length_16248_cov_225.484592	91.304	100	139	14801	23	2	17	39	5786	5764	3.3	3	Prochlorococcus	0.308
A01587:61:GW2112241702nd:3:1659:4173:33614	NODE_104_length_14801_cov_154.883901	NODE_104_length_14801_cov_154.883901	NODE_339_length_16248_cov_225.484592	91.304	100	89	14801	23	2	37	59	5786	5764	1.9	3	Prochlorococcus	0.308
A01587:61:GW2112241702nd:3:1659:3812:34835	NODE_104_length_14801_cov_154.883901	NODE_104_length_14801_cov_154.883901	NODE_339_length_16248_cov_225.484592	91.304	100	149	14801	23	2	37	59	5726	5704	3.6	3	Prochlorococcus	0.308
A01587:61:GW2112241702nd:3:1659:3812:34835	NODE_104_length_14801_cov_154.883901	NODE_104_length_14801_cov_154.883901	NODE_339_length_16248_cov_225.484592	91.304	100	149	14801	23	2	97	119	5786	5764	3.6	3	Prochlorococcus	0.308
A01587:61:GW2112241702nd:3:1659:4363:34444	NODE_104_length_14801_cov_154.883901	NODE_104_length_14801_cov_154.883901	NODE_339_length_16248_cov_225.484592	91.304	100	149	14801	23	2	37	59	5726	5704	3.6	3	Prochlorococcus	0.308
A01587:61:GW2112241702nd:3:1659:4363:34444	NODE_104_length_14801_cov_154.883901	NODE_104_length_14801_cov_154.883901	NODE_339_length_16248_cov_225.484592	91.304	100	149	14801	23	2	97	119	5786	5764	3.6	3	Prochlorococcus	0.308
A01587:61:GW2112241702nd:3:1660:10818:22263	NODE_104_length_14801_cov_154.883901	NODE_104_length_14801_cov_154.883901	NODE_339_length_16248_cov_225.484592	91.304	100	141	14801	23	2	3	25	5786	5764	3.3	3	Prochlorococcus	0.308
A01587:61:GW2112241702nd:3:2145:1597:6261	NODE_104_length_14801_cov_154.883901	NODE_104_length_14801_cov_154.883901	NODE_339_length_16248_cov_225.484592	91.304	100	139	14801	23	2	3	25	5726	5704	3.3	3	Prochlorococcus	0.308
A01587:61:GW2112241702nd:3:2145:1597:6261	NODE_104_length_14801_cov_154.883901	NODE_104_length_14801_cov_154.883901	NODE_339_length_16248_cov_225.484592	91.304	100	139	14801	23	2	63	85	5786	5764	3.3	3	Prochlorococcus	0.308
A01587:61:GW2112241702nd:3:2145:1787:6026	NODE_104_length_14801_cov_154.883901	NODE_104_length_14801_cov_154.883901	NODE_339_length_16248_cov_225.484592	91.304	100	149	14801	23	2	3	25	5726	5704	3.6	3	Prochlorococcus	0.308
A01587:61:GW2112241702nd:3:2145:1787:6026	NODE_104_length_14801_cov_154.883901	NODE_104_length_14801_cov_154.883901	NODE_339_length_16248_cov_225.484592	91.304	100	149	14801	23	2	63	85	5786	5764	3.6	3	Prochlorococcus	0.308
A01587:61:GW2112241702nd:3:2466:25075:24408	NODE_104_length_14801_cov_154.883901	NODE_104_length_14801_cov_154.883901	NODE_339_length_16248_cov_225.484592	91.304	100	149	14801	23	2	10	32	5786	5764	3.6	3	Prochlorococcus	0.308
A01587:61:GW2112241702nd:3:2466:25798:24690	NODE_104_length_14801_cov_154.883901	NODE_104_length_14801_cov_154.883901	NODE_339_length_16248_cov_225.484592	91.304	100	142	14801	23	2	10	32	5786	5764	3.4	3	Prochlorococcus	0.308
A01587:61:GW2112241702nd:3:2534:2998:19085	NODE_104_length_14801_cov_154.883901	NODE_104_length_14801_cov_154.883901	NODE_339_length_16248_cov_225.484592	91.304	100	149	14801	23	2	29	51	5786	5764	3.6	3	Prochlorococcus	0.308
A01587:61:GW2112241702nd:3:2642:26178:3302	NODE_104_length_14801_cov_154.883901	NODE_104_length_14801_cov_154.883901	NODE_339_length_16248_cov_225.484592	91.304	100	149	14801	23	2	29	51	5726	5704	3.6	3	Prochlorococcus	0.308
A01587:61:GW2112241702nd:3:2642:26178:3302	NODE_104_length_14801_cov_154.883901	NODE_104_length_14801_cov_154.883901	NODE_339_length_16248_cov_225.484592	91.304	100	149	14801	23	2	89	111	5786	5764	3.6	3	Prochlorococcus	0.308
A01587:61:GW2112241702nd:3:2661:20998:34538	NODE_104_length_14801_cov_154.883901	NODE_104_length_14801_cov_154.883901	NODE_339_length_16248_cov_225.484592	91.304	100	139	14801	23	2	3	25	5726	5704	3.3	3	Prochlorococcus	0.308
A01587:61:GW2112241702nd:3:2661:20998:34538	NODE_104_length_14801_cov_154.883901	NODE_104_length_14801_cov_154.883901	NODE_339_length_16248_cov_225.484592	91.304	100	139	14801	23	2	63	85	5786	5764	3.3	3	Prochlorococcus	0.308
A01587:61:GW2112241702nd:3:1238:29396:12070	NODE_104_length_14801_cov_154.883901	NODE_104_length_14801_cov_154.883901	NODE_339_length_16248_cov_225.484592	90.909	100	117	14801	22	2	28	49	4315	4294	9.5	3	Prochlorococcus	0.308
A01587:61:GW2112241702nd:3:1376:11442:22874	NODE_104_length_14801_cov_154.883901	NODE_104_length_14801_cov_154.883901	NODE_339_length_16248_cov_225.484592	88.889	100	143	14801	27	2	2	28	4180	4155	3.4	3	Prochlorococcus	0.308
A01587:61:GW2112241702nd:3:1128:29541:20650	NODE_118_length_20296_cov_117.119955	NODE_118_length_20296_cov_117.119955	NODE_118_length_20296_cov_117.119955	95.238	100	142	20296	21	1	20	40	2985	2965	0.94	17	Prochlorococcus	0.326
A01587:61:GW2112241702nd:3:1238:29396:12070	NODE_118_length_20296_cov_117.119955	NODE_118_length_20296_cov_117.119955	NODE_118_length_20296_cov_117.119955	95.238	100	117	20296	21	1	89	109	6974	6954	0.74	17	Prochlorococcus	0.326
A01587:61:GW2112241702nd:3:2238:29152:1814	NODE_118_length_20296_cov_117.119955	NODE_118_length_20296_cov_117.119955	NODE_118_length_20296_cov_117.119955	86.111	100	66	20296	36	2	32	66	6974	6941	0.095	17	Prochlorococcus	0.326
A01587:61:GW2112241702nd:3:1506:9091:9784	NODE_12_length_36854_cov_28.624012	NODE_12_length_36854_cov_28.624012	NODE_5_length_38631_cov_23.072247	90	100	148	36854	30	2	99	127	36098	36069	0.076	19	Prochlorococcus	0.194
A01587:61:GW2112241702nd:3:1307:2835:35650	NODE_13_length_38238_cov_12.640756	NODE_13_length_38238_cov_12.640756	NODE_5_length_38631_cov_23.072247	96.154	100	149	38238	26	1	17	42	25430	25455	0.002	19	Prochlorococcus	0.194
A01587:61:GW2112241702nd:3:2365:4906:31720	NODE_13_length_38238_cov_12.640756	NODE_13_length_38238_cov_12.640756	NODE_5_length_38631_cov_23.072247	95.238	100	63	38238	21	1	3	23	24102	24122	0.32	19	Prochlorococcus	0.194
A01587:61:GW2112241702nd:3:2435:27688:25770	NODE_13_length_38238_cov_12.640756	NODE_13_length_38238_cov_12.640756	NODE_5_length_38631_cov_23.072247	92.308	100	76	38238	26	2	23	48	24098	24123	0.032	19	Prochlorococcus	0.194
A01587:61:GW2112241702nd:3:1107:29279:35164	NODE_13_length_38238_cov_12.640756	NODE_13_length_38238_cov_12.640756	NODE_5_length_38631_cov_23.072247	92.308	100	102	38238	26	2	40	65	24098	24123	0.048	19	Prochlorococcus	0.194
A01587:61:GW2112241702nd:3:2365:4906:31720	NODE_13_length_38238_cov_12.640756	NODE_13_length_38238_cov_12.640756	NODE_5_length_38631_cov_23.072247	91.667	100	63	38238	24	2	20	43	24323	24346	0.32	19	Prochlorococcus	0.194
A01587:61:GW2112241702nd:3:1307:2835:35650	NODE_13_length_38238_cov_12.640756	NODE_13_length_38238_cov_12.640756	NODE_5_length_38631_cov_23.072247	90.323	100	149	38238	31	2	119	148	25430	25460	0.021	19	Prochlorococcus	0.194
A01587:61:GW2112241702nd:3:1448:12382:34397	NODE_145_length_19981_cov_4.357322	NODE_145_length_19981_cov_4.357322	NODE_145_length_19981_cov_4.357322	95	100	51	19981	20	1	9	28	8167	8148	0.8	616	Fusobacterium	0.12
A01587:61:GW2112241702nd:3:1238:29396:12070	NODE_169_length_18592_cov_12.749096	NODE_169_length_18592_cov_12.749096	v5vMAG98	88.462	100	117	18592	26	1	14	38	939	915	9.5	55	Agrobacterium	0.185
A01587:61:GW2112241702nd:3:1349:7419:14184	NODE_185_length_16644_cov_74.077160	NODE_185_length_16644_cov_74.077160	NODE_185_length_16644_cov_74.077160	95.455	100	101	16644	22	1	28	49	13176	13197	0.17	51	Prochlorococcus	0.179
A01587:61:GW2112241702nd:3:1448:12382:34397	NODE_185_length_16644_cov_74.077160	NODE_185_length_16644_cov_74.077160	NODE_185_length_16644_cov_74.077160	95.455	100	51	16644	22	1	7	28	13176	13197	0.062	51	Prochlorococcus	0.179
A01587:61:GW2112241702nd:3:1153:30083:19210	NODE_195_length_11139_cov_6.244316	NODE_195_length_11139_cov_6.244316	NODE_380_length_12370_cov_14.020869	95.833	100	150	11139	24	1	1	24	2188	2211	0.021	133	Escherichia	0.297
A01587:61:GW2112241702nd:3:1526:7039:12712	NODE_195_length_11139_cov_6.244316	NODE_195_length_11139_cov_6.244316	NODE_380_length_12370_cov_14.020869	95	100	149	11139	20	1	1	20	2137	2156	3.6	133	Escherichia	0.297
A01587:61:GW2112241702nd:3:1153:30083:19210	NODE_195_length_11139_cov_6.244316	NODE_195_length_11139_cov_6.244316	NODE_380_length_12370_cov_14.020869	92	100	150	11139	25	2	1	25	2392	2416	0.28	133	Escherichia	0.297
A01587:61:GW2112241702nd:3:1153:30083:19210	NODE_195_length_11139_cov_6.244316	NODE_195_length_11139_cov_6.244316	NODE_380_length_12370_cov_14.020869	91.304	100	150	11139	23	2	2	24	1730	1752	3.6	133	Escherichia	0.297
A01587:61:GW2112241702nd:3:1664:28402:2801	NODE_20_length_36294_cov_8.688595	NODE_20_length_36294_cov_8.688595	NODE_20_length_36294_cov_8.688595	93.103	100	136	36294	29	2	72	100	3029	3001	0.001	541	Roseburia	0.258
A01587:61:GW2112241702nd:3:1443:4291:7545	NODE_20_length_36294_cov_8.688595	NODE_20_length_36294_cov_8.688595	NODE_20_length_36294_cov_8.688595	91.304	100	85	36294	23	2	63	85	3137	3115	1.7	541	Roseburia	0.258
A01587:61:GW2112241702nd:3:1443:4291:7545	NODE_20_length_36294_cov_8.688595	NODE_20_length_36294_cov_8.688595	NODE_20_length_36294_cov_8.688595	89.655	100	85	36294	29	1	21	48	2726	2699	0.13	541	Roseburia	0.258
A01587:61:GW2112241702nd:3:1349:28827:27586	NODE_22_length_32054_cov_20.317385	NODE_22_length_32054_cov_20.317385	NODE_22_length_32054_cov_20.317385	95.455	100	150	32054	22	1	61	82	23508	23487	0.28	91	Caulobacter	0.179
A01587:61:GW2112241702nd:3:1349:29062:27899	NODE_22_length_32054_cov_20.317385	NODE_22_length_32054_cov_20.317385	NODE_22_length_32054_cov_20.317385	95.455	100	150	32054	22	1	61	82	23508	23487	0.28	91	Caulobacter	0.179
A01587:61:GW2112241702nd:3:2354:18584:11851	NODE_22_length_32054_cov_20.317385	NODE_22_length_32054_cov_20.317385	NODE_22_length_32054_cov_20.317385	95.238	100	149	32054	21	1	118	138	23508	23488	0.99	91	Caulobacter	0.179
A01587:61:GW2112241702nd:3:2356:3604:8923	NODE_22_length_32054_cov_20.317385	NODE_22_length_32054_cov_20.317385	NODE_22_length_32054_cov_20.317385	90.909	100	107	32054	22	2	70	91	23508	23487	8.5	91	Caulobacter	0.179
A01587:61:GW2112241702nd:3:1126:14660:6621	NODE_233_length_14898_cov_301.646635	NODE_233_length_14898_cov_301.646635	NODE_339_length_16248_cov_225.484592	100	100	149	14898	149	0	1	149	3743	3595	1.49e-73	3	Prochlorococcus	0.308
A01587:61:GW2112241702nd:3:1207:9200:2988	NODE_233_length_14898_cov_301.646635	NODE_233_length_14898_cov_301.646635	NODE_339_length_16248_cov_225.484592	100	100	149	14898	149	0	1	149	3698	3550	1.49e-73	3	Prochlorococcus	0.308
A01587:61:GW2112241702nd:3:1232:19660:20071	NODE_233_length_14898_cov_301.646635	NODE_233_length_14898_cov_301.646635	NODE_339_length_16248_cov_225.484592	100	100	83	14898	83	0	1	83	3684	3602	3.44e-37	3	Prochlorococcus	0.308
A01587:61:GW2112241702nd:3:1243:31910:26068	NODE_233_length_14898_cov_301.646635	NODE_233_length_14898_cov_301.646635	NODE_339_length_16248_cov_225.484592	100	100	131	14898	131	0	1	131	3685	3555	1.29e-63	3	Prochlorococcus	0.308
A01587:61:GW2112241702nd:3:1352:20862:1172	NODE_233_length_14898_cov_301.646635	NODE_233_length_14898_cov_301.646635	NODE_339_length_16248_cov_225.484592	100	100	127	14898	127	0	1	127	3698	3572	2.08e-61	3	Prochlorococcus	0.308
A01587:61:GW2112241702nd:3:1376:11442:22874	NODE_233_length_14898_cov_301.646635	NODE_233_length_14898_cov_301.646635	NODE_339_length_16248_cov_225.484592	100	100	149	14898	149	0	1	149	3688	3540	1.49e-73	3	Prochlorococcus	0.308
A01587:61:GW2112241702nd:3:1426:9534:22200	NODE_233_length_14898_cov_301.646635	NODE_233_length_14898_cov_301.646635	NODE_339_length_16248_cov_225.484592	100	100	149	14898	149	0	1	149	3746	3598	1.49e-73	3	Prochlorococcus	0.308
A01587:61:GW2112241702nd:3:1465:3649:13573	NODE_233_length_14898_cov_301.646635	NODE_233_length_14898_cov_301.646635	NODE_339_length_16248_cov_225.484592	100	100	150	14898	149	0	2	150	3748	3600	1.5e-73	3	Prochlorococcus	0.308
A01587:61:GW2112241702nd:3:1465:3757:15013	NODE_233_length_14898_cov_301.646635	NODE_233_length_14898_cov_301.646635	NODE_339_length_16248_cov_225.484592	100	100	149	14898	149	0	1	149	3748	3600	1.49e-73	3	Prochlorococcus	0.308
A01587:61:GW2112241702nd:3:1471:18078:32925	NODE_233_length_14898_cov_301.646635	NODE_233_length_14898_cov_301.646635	NODE_339_length_16248_cov_225.484592	100	100	149	14898	149	0	1	149	3700	3552	1.49e-73	3	Prochlorococcus	0.308
A01587:61:GW2112241702nd:3:1546:26594:3333	NODE_233_length_14898_cov_301.646635	NODE_233_length_14898_cov_301.646635	NODE_339_length_16248_cov_225.484592	100	100	149	14898	149	0	1	149	3673	3525	1.49e-73	3	Prochlorococcus	0.308
A01587:61:GW2112241702nd:3:1565:1922:17159	NODE_233_length_14898_cov_301.646635	NODE_233_length_14898_cov_301.646635	NODE_339_length_16248_cov_225.484592	100	100	96	14898	96	0	1	96	3691	3596	2.49e-44	3	Prochlorococcus	0.308
A01587:61:GW2112241702nd:3:1567:20745:4695	NODE_233_length_14898_cov_301.646635	NODE_233_length_14898_cov_301.646635	NODE_339_length_16248_cov_225.484592	100	100	149	14898	149	0	1	149	3728	3580	1.49e-73	3	Prochlorococcus	0.308
A01587:61:GW2112241702nd:3:1618:28275:23187	NODE_233_length_14898_cov_301.646635	NODE_233_length_14898_cov_301.646635	NODE_339_length_16248_cov_225.484592	100	100	103	14898	103	0	1	103	3674	3572	3.51e-48	3	Prochlorococcus	0.308
A01587:61:GW2112241702nd:3:1659:4173:33614	NODE_233_length_14898_cov_301.646635	NODE_233_length_14898_cov_301.646635	NODE_339_length_16248_cov_225.484592	100	100	149	14898	149	0	1	149	3774	3626	1.49e-73	3	Prochlorococcus	0.308
A01587:61:GW2112241702nd:3:1659:4363:34444	NODE_233_length_14898_cov_301.646635	NODE_233_length_14898_cov_301.646635	NODE_339_length_16248_cov_225.484592	100	100	149	14898	149	0	1	149	3774	3626	1.49e-73	3	Prochlorococcus	0.308
A01587:61:GW2112241702nd:3:2132:25545:2174	NODE_233_length_14898_cov_301.646635	NODE_233_length_14898_cov_301.646635	NODE_339_length_16248_cov_225.484592	100	100	137	14898	137	0	1	137	3691	3555	6.31e-67	3	Prochlorococcus	0.308
A01587:61:GW2112241702nd:3:2149:23683:21652	NODE_233_length_14898_cov_301.646635	NODE_233_length_14898_cov_301.646635	NODE_339_length_16248_cov_225.484592	100	100	149	14898	149	0	1	149	3661	3513	1.49e-73	3	Prochlorococcus	0.308
A01587:61:GW2112241702nd:3:2149:22978:33395	NODE_233_length_14898_cov_301.646635	NODE_233_length_14898_cov_301.646635	NODE_339_length_16248_cov_225.484592	100	100	149	14898	149	0	1	149	3661	3513	1.49e-73	3	Prochlorococcus	0.308
A01587:61:GW2112241702nd:3:2208:20085:18239	NODE_233_length_14898_cov_301.646635	NODE_233_length_14898_cov_301.646635	NODE_339_length_16248_cov_225.484592	100	100	149	14898	149	0	1	149	3679	3531	1.49e-73	3	Prochlorococcus	0.308
A01587:61:GW2112241702nd:3:2229:6081:18035	NODE_233_length_14898_cov_301.646635	NODE_233_length_14898_cov_301.646635	NODE_339_length_16248_cov_225.484592	100	100	125	14898	125	0	1	125	3677	3553	2.64e-60	3	Prochlorococcus	0.308
A01587:61:GW2112241702nd:3:2231:27064:18427	NODE_233_length_14898_cov_301.646635	NODE_233_length_14898_cov_301.646635	NODE_339_length_16248_cov_225.484592	100	100	149	14898	149	0	1	149	3755	3607	1.49e-73	3	Prochlorococcus	0.308
A01587:61:GW2112241702nd:3:2258:31937:1846	NODE_233_length_14898_cov_301.646635	NODE_233_length_14898_cov_301.646635	NODE_339_length_16248_cov_225.484592	100	100	140	14898	140	0	1	140	3664	3525	1.39e-68	3	Prochlorococcus	0.308
A01587:61:GW2112241702nd:3:2267:30210:6872	NODE_233_length_14898_cov_301.646635	NODE_233_length_14898_cov_301.646635	NODE_339_length_16248_cov_225.484592	100	100	88	14898	88	0	1	88	3666	3579	6.2e-40	3	Prochlorococcus	0.308
A01587:61:GW2112241702nd:3:2334:19651:34021	NODE_233_length_14898_cov_301.646635	NODE_233_length_14898_cov_301.646635	NODE_339_length_16248_cov_225.484592	100	100	141	14898	141	0	1	141	3686	3546	3.91e-69	3	Prochlorococcus	0.308
A01587:61:GW2112241702nd:3:2356:18222:3114	NODE_233_length_14898_cov_301.646635	NODE_233_length_14898_cov_301.646635	NODE_339_length_16248_cov_225.484592	100	100	130	14898	130	0	1	130	3737	3608	4.61e-63	3	Prochlorococcus	0.308
A01587:61:GW2112241702nd:3:2447:11451:13150	NODE_233_length_14898_cov_301.646635	NODE_233_length_14898_cov_301.646635	NODE_339_length_16248_cov_225.484592	100	100	149	14898	149	0	1	149	3665	3517	1.49e-73	3	Prochlorococcus	0.308
A01587:61:GW2112241702nd:3:1168:4806:21371	NODE_233_length_14898_cov_301.646635	NODE_233_length_14898_cov_301.646635	NODE_339_length_16248_cov_225.484592	100	100	102	14898	102	0	1	102	3660	3559	1.25e-47	3	Prochlorococcus	0.308
A01587:61:GW2112241702nd:3:1221:11930:3239	NODE_233_length_14898_cov_301.646635	NODE_233_length_14898_cov_301.646635	NODE_339_length_16248_cov_225.484592	100	100	68	14898	68	0	1	68	3667	3600	5.72e-29	3	Prochlorococcus	0.308
A01587:61:GW2112241702nd:3:1255:25970:34287	NODE_233_length_14898_cov_301.646635	NODE_233_length_14898_cov_301.646635	NODE_339_length_16248_cov_225.484592	100	100	149	14898	149	0	1	149	3738	3590	1.49e-73	3	Prochlorococcus	0.308
A01587:61:GW2112241702nd:3:1376:11442:22874	NODE_233_length_14898_cov_301.646635	NODE_233_length_14898_cov_301.646635	NODE_339_length_16248_cov_225.484592	100	100	143	14898	143	0	1	143	3731	3589	3.07e-70	3	Prochlorococcus	0.308
A01587:61:GW2112241702nd:3:1418:10212:4366	NODE_233_length_14898_cov_301.646635	NODE_233_length_14898_cov_301.646635	NODE_339_length_16248_cov_225.484592	100	100	122	14898	122	0	1	122	3671	3550	1.19e-58	3	Prochlorococcus	0.308
A01587:61:GW2112241702nd:3:1567:20745:4695	NODE_233_length_14898_cov_301.646635	NODE_233_length_14898_cov_301.646635	NODE_339_length_16248_cov_225.484592	100	100	149	14898	149	0	1	149	3771	3623	1.49e-73	3	Prochlorococcus	0.308
A01587:61:GW2112241702nd:3:1638:30418:12524	NODE_233_length_14898_cov_301.646635	NODE_233_length_14898_cov_301.646635	NODE_339_length_16248_cov_225.484592	100	100	139	14898	139	0	1	139	3678	3540	4.97e-68	3	Prochlorococcus	0.308
A01587:61:GW2112241702nd:3:1659:4173:33614	NODE_233_length_14898_cov_301.646635	NODE_233_length_14898_cov_301.646635	NODE_339_length_16248_cov_225.484592	100	100	89	14898	89	0	1	89	3698	3610	1.75e-40	3	Prochlorococcus	0.308
A01587:61:GW2112241702nd:3:1659:3812:34835	NODE_233_length_14898_cov_301.646635	NODE_233_length_14898_cov_301.646635	NODE_339_length_16248_cov_225.484592	100	100	149	14898	149	0	1	149	3758	3610	1.49e-73	3	Prochlorococcus	0.308
A01587:61:GW2112241702nd:3:1659:4363:34444	NODE_233_length_14898_cov_301.646635	NODE_233_length_14898_cov_301.646635	NODE_339_length_16248_cov_225.484592	100	100	149	14898	149	0	1	149	3758	3610	1.49e-73	3	Prochlorococcus	0.308
A01587:61:GW2112241702nd:3:1660:10818:22263	NODE_233_length_14898_cov_301.646635	NODE_233_length_14898_cov_301.646635	NODE_339_length_16248_cov_225.484592	100	100	141	14898	141	0	1	141	3664	3524	3.91e-69	3	Prochlorococcus	0.308
A01587:61:GW2112241702nd:3:2145:1597:6261	NODE_233_length_14898_cov_301.646635	NODE_233_length_14898_cov_301.646635	NODE_339_length_16248_cov_225.484592	100	100	139	14898	139	0	1	139	3724	3586	4.97e-68	3	Prochlorococcus	0.308
A01587:61:GW2112241702nd:3:2145:1787:6026	NODE_233_length_14898_cov_301.646635	NODE_233_length_14898_cov_301.646635	NODE_339_length_16248_cov_225.484592	100	100	149	14898	149	0	1	149	3724	3576	1.49e-73	3	Prochlorococcus	0.308
A01587:61:GW2112241702nd:3:2466:25075:24408	NODE_233_length_14898_cov_301.646635	NODE_233_length_14898_cov_301.646635	NODE_339_length_16248_cov_225.484592	100	100	149	14898	149	0	1	149	3671	3523	1.49e-73	3	Prochlorococcus	0.308
A01587:61:GW2112241702nd:3:2466:25798:24690	NODE_233_length_14898_cov_301.646635	NODE_233_length_14898_cov_301.646635	NODE_339_length_16248_cov_225.484592	100	100	142	14898	142	0	1	142	3671	3530	1.1e-69	3	Prochlorococcus	0.308
A01587:61:GW2112241702nd:3:2534:2998:19085	NODE_233_length_14898_cov_301.646635	NODE_233_length_14898_cov_301.646635	NODE_339_length_16248_cov_225.484592	100	100	149	14898	149	0	1	149	3690	3542	1.49e-73	3	Prochlorococcus	0.308
A01587:61:GW2112241702nd:3:2642:26178:3302	NODE_233_length_14898_cov_301.646635	NODE_233_length_14898_cov_301.646635	NODE_339_length_16248_cov_225.484592	100	100	149	14898	149	0	1	149	3750	3602	1.49e-73	3	Prochlorococcus	0.308
A01587:61:GW2112241702nd:3:2661:20998:34538	NODE_233_length_14898_cov_301.646635	NODE_233_length_14898_cov_301.646635	NODE_339_length_16248_cov_225.484592	100	100	139	14898	139	0	1	139	3724	3586	4.97e-68	3	Prochlorococcus	0.308
A01587:61:GW2112241702nd:3:2236:13024:23328	NODE_233_length_14898_cov_301.646635	NODE_233_length_14898_cov_301.646635	NODE_339_length_16248_cov_225.484592	99.329	100	149	14898	149	1	1	149	3759	3611	6.94e-72	3	Prochlorococcus	0.308
A01587:61:GW2112241702nd:3:1349:7419:14184	NODE_233_length_14898_cov_301.646635	NODE_233_length_14898_cov_301.646635	NODE_339_length_16248_cov_225.484592	95.455	100	101	14898	22	1	28	49	3657	3636	0.17	3	Prochlorococcus	0.308
A01587:61:GW2112241702nd:3:2208:20085:18239	NODE_233_length_14898_cov_301.646635	NODE_233_length_14898_cov_301.646635	NODE_339_length_16248_cov_225.484592	91.667	100	149	14898	24	1	123	146	3736	3714	3.6	3	Prochlorococcus	0.308
A01587:61:GW2112241702nd:3:2466:25798:24690	NODE_233_length_14898_cov_301.646635	NODE_233_length_14898_cov_301.646635	NODE_339_length_16248_cov_225.484592	91.667	100	142	14898	24	1	115	138	3736	3714	3.4	3	Prochlorococcus	0.308
A01587:61:GW2112241702nd:3:1126:14660:6621	NODE_233_length_14898_cov_301.646635	NODE_233_length_14898_cov_301.646635	NODE_339_length_16248_cov_225.484592	91.304	100	149	14898	23	2	22	44	3662	3640	3.6	3	Prochlorococcus	0.308
A01587:61:GW2112241702nd:3:1126:14660:6621	NODE_233_length_14898_cov_301.646635	NODE_233_length_14898_cov_301.646635	NODE_339_length_16248_cov_225.484592	91.304	100	149	14898	23	2	82	104	3722	3700	3.6	3	Prochlorococcus	0.308
A01587:61:GW2112241702nd:3:1207:9200:2988	NODE_233_length_14898_cov_301.646635	NODE_233_length_14898_cov_301.646635	NODE_339_length_16248_cov_225.484592	91.304	100	149	14898	23	2	37	59	3722	3700	3.6	3	Prochlorococcus	0.308
A01587:61:GW2112241702nd:3:1232:19660:20071	NODE_233_length_14898_cov_301.646635	NODE_233_length_14898_cov_301.646635	NODE_339_length_16248_cov_225.484592	91.304	100	83	14898	23	2	23	45	3722	3700	1.7	3	Prochlorococcus	0.308
A01587:61:GW2112241702nd:3:1243:31910:26068	NODE_233_length_14898_cov_301.646635	NODE_233_length_14898_cov_301.646635	NODE_339_length_16248_cov_225.484592	91.304	100	131	14898	23	2	24	46	3722	3700	3	3	Prochlorococcus	0.308
A01587:61:GW2112241702nd:3:1352:20862:1172	NODE_233_length_14898_cov_301.646635	NODE_233_length_14898_cov_301.646635	NODE_339_length_16248_cov_225.484592	91.304	100	127	14898	23	2	37	59	3722	3700	2.9	3	Prochlorococcus	0.308
A01587:61:GW2112241702nd:3:1376:11442:22874	NODE_233_length_14898_cov_301.646635	NODE_233_length_14898_cov_301.646635	NODE_339_length_16248_cov_225.484592	91.304	100	149	14898	23	2	27	49	3722	3700	3.6	3	Prochlorococcus	0.308
A01587:61:GW2112241702nd:3:1426:9534:22200	NODE_233_length_14898_cov_301.646635	NODE_233_length_14898_cov_301.646635	NODE_339_length_16248_cov_225.484592	91.304	100	149	14898	23	2	25	47	3662	3640	3.6	3	Prochlorococcus	0.308
A01587:61:GW2112241702nd:3:1426:9534:22200	NODE_233_length_14898_cov_301.646635	NODE_233_length_14898_cov_301.646635	NODE_339_length_16248_cov_225.484592	91.304	100	149	14898	23	2	85	107	3722	3700	3.6	3	Prochlorococcus	0.308
A01587:61:GW2112241702nd:3:1465:3649:13573	NODE_233_length_14898_cov_301.646635	NODE_233_length_14898_cov_301.646635	NODE_339_length_16248_cov_225.484592	91.304	100	150	14898	23	2	28	50	3662	3640	3.6	3	Prochlorococcus	0.308
A01587:61:GW2112241702nd:3:1465:3649:13573	NODE_233_length_14898_cov_301.646635	NODE_233_length_14898_cov_301.646635	NODE_339_length_16248_cov_225.484592	91.304	100	150	14898	23	2	88	110	3722	3700	3.6	3	Prochlorococcus	0.308
A01587:61:GW2112241702nd:3:1465:3757:15013	NODE_233_length_14898_cov_301.646635	NODE_233_length_14898_cov_301.646635	NODE_339_length_16248_cov_225.484592	91.304	100	149	14898	23	2	27	49	3662	3640	3.6	3	Prochlorococcus	0.308
A01587:61:GW2112241702nd:3:1465:3757:15013	NODE_233_length_14898_cov_301.646635	NODE_233_length_14898_cov_301.646635	NODE_339_length_16248_cov_225.484592	91.304	100	149	14898	23	2	87	109	3722	3700	3.6	3	Prochlorococcus	0.308
A01587:61:GW2112241702nd:3:1471:18078:32925	NODE_233_length_14898_cov_301.646635	NODE_233_length_14898_cov_301.646635	NODE_339_length_16248_cov_225.484592	91.304	100	149	14898	23	2	39	61	3722	3700	3.6	3	Prochlorococcus	0.308
A01587:61:GW2112241702nd:3:1546:26594:3333	NODE_233_length_14898_cov_301.646635	NODE_233_length_14898_cov_301.646635	NODE_339_length_16248_cov_225.484592	91.304	100	149	14898	23	2	12	34	3722	3700	3.6	3	Prochlorococcus	0.308
A01587:61:GW2112241702nd:3:1565:1922:17159	NODE_233_length_14898_cov_301.646635	NODE_233_length_14898_cov_301.646635	NODE_339_length_16248_cov_225.484592	91.304	100	96	14898	23	2	30	52	3722	3700	2.1	3	Prochlorococcus	0.308
A01587:61:GW2112241702nd:3:1567:20745:4695	NODE_233_length_14898_cov_301.646635	NODE_233_length_14898_cov_301.646635	NODE_339_length_16248_cov_225.484592	91.304	100	149	14898	23	2	7	29	3662	3640	3.6	3	Prochlorococcus	0.308
A01587:61:GW2112241702nd:3:1567:20745:4695	NODE_233_length_14898_cov_301.646635	NODE_233_length_14898_cov_301.646635	NODE_339_length_16248_cov_225.484592	91.304	100	149	14898	23	2	67	89	3722	3700	3.6	3	Prochlorococcus	0.308
A01587:61:GW2112241702nd:3:1618:28275:23187	NODE_233_length_14898_cov_301.646635	NODE_233_length_14898_cov_301.646635	NODE_339_length_16248_cov_225.484592	91.304	100	103	14898	23	2	13	35	3722	3700	2.3	3	Prochlorococcus	0.308
A01587:61:GW2112241702nd:3:1659:4173:33614	NODE_233_length_14898_cov_301.646635	NODE_233_length_14898_cov_301.646635	NODE_339_length_16248_cov_225.484592	91.304	100	149	14898	23	2	53	75	3662	3640	3.6	3	Prochlorococcus	0.308
A01587:61:GW2112241702nd:3:1659:4173:33614	NODE_233_length_14898_cov_301.646635	NODE_233_length_14898_cov_301.646635	NODE_339_length_16248_cov_225.484592	91.304	100	149	14898	23	2	113	135	3722	3700	3.6	3	Prochlorococcus	0.308
A01587:61:GW2112241702nd:3:1659:4363:34444	NODE_233_length_14898_cov_301.646635	NODE_233_length_14898_cov_301.646635	NODE_339_length_16248_cov_225.484592	91.304	100	149	14898	23	2	53	75	3662	3640	3.6	3	Prochlorococcus	0.308
A01587:61:GW2112241702nd:3:1659:4363:34444	NODE_233_length_14898_cov_301.646635	NODE_233_length_14898_cov_301.646635	NODE_339_length_16248_cov_225.484592	91.304	100	149	14898	23	2	113	135	3722	3700	3.6	3	Prochlorococcus	0.308
A01587:61:GW2112241702nd:3:2132:25545:2174	NODE_233_length_14898_cov_301.646635	NODE_233_length_14898_cov_301.646635	NODE_339_length_16248_cov_225.484592	91.304	100	137	14898	23	2	30	52	3722	3700	3.2	3	Prochlorococcus	0.308
A01587:61:GW2112241702nd:3:2208:20085:18239	NODE_233_length_14898_cov_301.646635	NODE_233_length_14898_cov_301.646635	NODE_339_length_16248_cov_225.484592	91.304	100	149	14898	23	2	18	40	3722	3700	3.6	3	Prochlorococcus	0.308
A01587:61:GW2112241702nd:3:2229:6081:18035	NODE_233_length_14898_cov_301.646635	NODE_233_length_14898_cov_301.646635	NODE_339_length_16248_cov_225.484592	91.304	100	125	14898	23	2	16	38	3722	3700	2.9	3	Prochlorococcus	0.308
A01587:61:GW2112241702nd:3:2231:27064:18427	NODE_233_length_14898_cov_301.646635	NODE_233_length_14898_cov_301.646635	NODE_339_length_16248_cov_225.484592	91.304	100	149	14898	23	2	34	56	3662	3640	3.6	3	Prochlorococcus	0.308
A01587:61:GW2112241702nd:3:2231:27064:18427	NODE_233_length_14898_cov_301.646635	NODE_233_length_14898_cov_301.646635	NODE_339_length_16248_cov_225.484592	91.304	100	149	14898	23	2	94	116	3722	3700	3.6	3	Prochlorococcus	0.308
A01587:61:GW2112241702nd:3:2236:13024:23328	NODE_233_length_14898_cov_301.646635	NODE_233_length_14898_cov_301.646635	NODE_339_length_16248_cov_225.484592	91.304	100	149	14898	23	2	38	60	3662	3640	3.6	3	Prochlorococcus	0.308
A01587:61:GW2112241702nd:3:2236:13024:23328	NODE_233_length_14898_cov_301.646635	NODE_233_length_14898_cov_301.646635	NODE_339_length_16248_cov_225.484592	91.304	100	149	14898	23	2	98	120	3722	3700	3.6	3	Prochlorococcus	0.308
A01587:61:GW2112241702nd:3:2258:31937:1846	NODE_233_length_14898_cov_301.646635	NODE_233_length_14898_cov_301.646635	NODE_339_length_16248_cov_225.484592	91.304	100	140	14898	23	2	3	25	3722	3700	3.3	3	Prochlorococcus	0.308
A01587:61:GW2112241702nd:3:2267:30210:6872	NODE_233_length_14898_cov_301.646635	NODE_233_length_14898_cov_301.646635	NODE_339_length_16248_cov_225.484592	91.304	100	88	14898	23	2	5	27	3722	3700	1.8	3	Prochlorococcus	0.308
A01587:61:GW2112241702nd:3:2334:19651:34021	NODE_233_length_14898_cov_301.646635	NODE_233_length_14898_cov_301.646635	NODE_339_length_16248_cov_225.484592	91.304	100	141	14898	23	2	25	47	3722	3700	3.3	3	Prochlorococcus	0.308
A01587:61:GW2112241702nd:3:2356:18222:3114	NODE_233_length_14898_cov_301.646635	NODE_233_length_14898_cov_301.646635	NODE_339_length_16248_cov_225.484592	91.304	100	130	14898	23	2	16	38	3662	3640	3	3	Prochlorococcus	0.308
A01587:61:GW2112241702nd:3:2356:18222:3114	NODE_233_length_14898_cov_301.646635	NODE_233_length_14898_cov_301.646635	NODE_339_length_16248_cov_225.484592	91.304	100	130	14898	23	2	76	98	3722	3700	3	3	Prochlorococcus	0.308
A01587:61:GW2112241702nd:3:2447:11451:13150	NODE_233_length_14898_cov_301.646635	NODE_233_length_14898_cov_301.646635	NODE_339_length_16248_cov_225.484592	91.304	100	149	14898	23	2	4	26	3722	3700	3.6	3	Prochlorococcus	0.308
A01587:61:GW2112241702nd:3:1221:11930:3239	NODE_233_length_14898_cov_301.646635	NODE_233_length_14898_cov_301.646635	NODE_339_length_16248_cov_225.484592	91.304	100	68	14898	23	2	6	28	3722	3700	1.3	3	Prochlorococcus	0.308
A01587:61:GW2112241702nd:3:1255:25970:34287	NODE_233_length_14898_cov_301.646635	NODE_233_length_14898_cov_301.646635	NODE_339_length_16248_cov_225.484592	91.304	100	149	14898	23	2	17	39	3662	3640	3.6	3	Prochlorococcus	0.308
A01587:61:GW2112241702nd:3:1255:25970:34287	NODE_233_length_14898_cov_301.646635	NODE_233_length_14898_cov_301.646635	NODE_339_length_16248_cov_225.484592	91.304	100	149	14898	23	2	77	99	3722	3700	3.6	3	Prochlorococcus	0.308
A01587:61:GW2112241702nd:3:1376:11442:22874	NODE_233_length_14898_cov_301.646635	NODE_233_length_14898_cov_301.646635	NODE_339_length_16248_cov_225.484592	91.304	100	143	14898	23	2	10	32	3662	3640	3.4	3	Prochlorococcus	0.308
A01587:61:GW2112241702nd:3:1376:11442:22874	NODE_233_length_14898_cov_301.646635	NODE_233_length_14898_cov_301.646635	NODE_339_length_16248_cov_225.484592	91.304	100	143	14898	23	2	70	92	3722	3700	3.4	3	Prochlorococcus	0.308
A01587:61:GW2112241702nd:3:1418:10212:4366	NODE_233_length_14898_cov_301.646635	NODE_233_length_14898_cov_301.646635	NODE_339_length_16248_cov_225.484592	91.304	100	122	14898	23	2	10	32	3722	3700	2.8	3	Prochlorococcus	0.308
A01587:61:GW2112241702nd:3:1567:20745:4695	NODE_233_length_14898_cov_301.646635	NODE_233_length_14898_cov_301.646635	NODE_339_length_16248_cov_225.484592	91.304	100	149	14898	23	2	50	72	3662	3640	3.6	3	Prochlorococcus	0.308
A01587:61:GW2112241702nd:3:1567:20745:4695	NODE_233_length_14898_cov_301.646635	NODE_233_length_14898_cov_301.646635	NODE_339_length_16248_cov_225.484592	91.304	100	149	14898	23	2	110	132	3722	3700	3.6	3	Prochlorococcus	0.308
A01587:61:GW2112241702nd:3:1638:30418:12524	NODE_233_length_14898_cov_301.646635	NODE_233_length_14898_cov_301.646635	NODE_339_length_16248_cov_225.484592	91.304	100	139	14898	23	2	17	39	3722	3700	3.3	3	Prochlorococcus	0.308
A01587:61:GW2112241702nd:3:1659:4173:33614	NODE_233_length_14898_cov_301.646635	NODE_233_length_14898_cov_301.646635	NODE_339_length_16248_cov_225.484592	91.304	100	89	14898	23	2	37	59	3722	3700	1.9	3	Prochlorococcus	0.308
A01587:61:GW2112241702nd:3:1659:3812:34835	NODE_233_length_14898_cov_301.646635	NODE_233_length_14898_cov_301.646635	NODE_339_length_16248_cov_225.484592	91.304	100	149	14898	23	2	37	59	3662	3640	3.6	3	Prochlorococcus	0.308
A01587:61:GW2112241702nd:3:1659:3812:34835	NODE_233_length_14898_cov_301.646635	NODE_233_length_14898_cov_301.646635	NODE_339_length_16248_cov_225.484592	91.304	100	149	14898	23	2	97	119	3722	3700	3.6	3	Prochlorococcus	0.308
A01587:61:GW2112241702nd:3:1659:4363:34444	NODE_233_length_14898_cov_301.646635	NODE_233_length_14898_cov_301.646635	NODE_339_length_16248_cov_225.484592	91.304	100	149	14898	23	2	37	59	3662	3640	3.6	3	Prochlorococcus	0.308
A01587:61:GW2112241702nd:3:1659:4363:34444	NODE_233_length_14898_cov_301.646635	NODE_233_length_14898_cov_301.646635	NODE_339_length_16248_cov_225.484592	91.304	100	149	14898	23	2	97	119	3722	3700	3.6	3	Prochlorococcus	0.308
A01587:61:GW2112241702nd:3:1660:10818:22263	NODE_233_length_14898_cov_301.646635	NODE_233_length_14898_cov_301.646635	NODE_339_length_16248_cov_225.484592	91.304	100	141	14898	23	2	3	25	3722	3700	3.3	3	Prochlorococcus	0.308
A01587:61:GW2112241702nd:3:2145:1597:6261	NODE_233_length_14898_cov_301.646635	NODE_233_length_14898_cov_301.646635	NODE_339_length_16248_cov_225.484592	91.304	100	139	14898	23	2	3	25	3662	3640	3.3	3	Prochlorococcus	0.308
A01587:61:GW2112241702nd:3:2145:1597:6261	NODE_233_length_14898_cov_301.646635	NODE_233_length_14898_cov_301.646635	NODE_339_length_16248_cov_225.484592	91.304	100	139	14898	23	2	63	85	3722	3700	3.3	3	Prochlorococcus	0.308
A01587:61:GW2112241702nd:3:2145:1787:6026	NODE_233_length_14898_cov_301.646635	NODE_233_length_14898_cov_301.646635	NODE_339_length_16248_cov_225.484592	91.304	100	149	14898	23	2	3	25	3662	3640	3.6	3	Prochlorococcus	0.308
A01587:61:GW2112241702nd:3:2145:1787:6026	NODE_233_length_14898_cov_301.646635	NODE_233_length_14898_cov_301.646635	NODE_339_length_16248_cov_225.484592	91.304	100	149	14898	23	2	63	85	3722	3700	3.6	3	Prochlorococcus	0.308
A01587:61:GW2112241702nd:3:2466:25075:24408	NODE_233_length_14898_cov_301.646635	NODE_233_length_14898_cov_301.646635	NODE_339_length_16248_cov_225.484592	91.304	100	149	14898	23	2	10	32	3722	3700	3.6	3	Prochlorococcus	0.308
A01587:61:GW2112241702nd:3:2466:25798:24690	NODE_233_length_14898_cov_301.646635	NODE_233_length_14898_cov_301.646635	NODE_339_length_16248_cov_225.484592	91.304	100	142	14898	23	2	10	32	3722	3700	3.4	3	Prochlorococcus	0.308
A01587:61:GW2112241702nd:3:2534:2998:19085	NODE_233_length_14898_cov_301.646635	NODE_233_length_14898_cov_301.646635	NODE_339_length_16248_cov_225.484592	91.304	100	149	14898	23	2	29	51	3722	3700	3.6	3	Prochlorococcus	0.308
A01587:61:GW2112241702nd:3:2642:26178:3302	NODE_233_length_14898_cov_301.646635	NODE_233_length_14898_cov_301.646635	NODE_339_length_16248_cov_225.484592	91.304	100	149	14898	23	2	29	51	3662	3640	3.6	3	Prochlorococcus	0.308
A01587:61:GW2112241702nd:3:2642:26178:3302	NODE_233_length_14898_cov_301.646635	NODE_233_length_14898_cov_301.646635	NODE_339_length_16248_cov_225.484592	91.304	100	149	14898	23	2	89	111	3722	3700	3.6	3	Prochlorococcus	0.308
A01587:61:GW2112241702nd:3:2661:20998:34538	NODE_233_length_14898_cov_301.646635	NODE_233_length_14898_cov_301.646635	NODE_339_length_16248_cov_225.484592	91.304	100	139	14898	23	2	3	25	3662	3640	3.3	3	Prochlorococcus	0.308
A01587:61:GW2112241702nd:3:2661:20998:34538	NODE_233_length_14898_cov_301.646635	NODE_233_length_14898_cov_301.646635	NODE_339_length_16248_cov_225.484592	91.304	100	139	14898	23	2	63	85	3722	3700	3.3	3	Prochlorococcus	0.308
A01587:61:GW2112241702nd:3:1376:11442:22874	NODE_233_length_14898_cov_301.646635	NODE_233_length_14898_cov_301.646635	NODE_339_length_16248_cov_225.484592	88.889	100	143	14898	27	2	2	28	2116	2091	3.4	3	Prochlorococcus	0.308
A01587:61:GW2112241702nd:3:1238:29396:12070	NODE_234_length_15234_cov_190.328085	NODE_234_length_15234_cov_190.328085	NODE_339_length_16248_cov_225.484592	100	100	117	15234	29	0	21	49	7084	7056	5.66e-07	3	Prochlorococcus	0.308
A01587:61:GW2112241702nd:3:1126:14660:6621	NODE_234_length_15234_cov_190.328085	NODE_234_length_15234_cov_190.328085	NODE_339_length_16248_cov_225.484592	100	100	149	15234	149	0	1	149	7165	7017	1.49e-73	3	Prochlorococcus	0.308
A01587:61:GW2112241702nd:3:1207:9200:2988	NODE_234_length_15234_cov_190.328085	NODE_234_length_15234_cov_190.328085	NODE_339_length_16248_cov_225.484592	100	100	149	15234	149	0	1	149	7120	6972	1.49e-73	3	Prochlorococcus	0.308
A01587:61:GW2112241702nd:3:1232:19660:20071	NODE_234_length_15234_cov_190.328085	NODE_234_length_15234_cov_190.328085	NODE_339_length_16248_cov_225.484592	100	100	83	15234	83	0	1	83	7106	7024	3.44e-37	3	Prochlorococcus	0.308
A01587:61:GW2112241702nd:3:1243:31910:26068	NODE_234_length_15234_cov_190.328085	NODE_234_length_15234_cov_190.328085	NODE_339_length_16248_cov_225.484592	100	100	131	15234	131	0	1	131	7107	6977	1.29e-63	3	Prochlorococcus	0.308
A01587:61:GW2112241702nd:3:1340:12599:4398	NODE_234_length_15234_cov_190.328085	NODE_234_length_15234_cov_190.328085	NODE_339_length_16248_cov_225.484592	100	100	133	15234	27	0	22	48	7082	7056	8.58e-06	3	Prochlorococcus	0.308
A01587:61:GW2112241702nd:3:1352:20862:1172	NODE_234_length_15234_cov_190.328085	NODE_234_length_15234_cov_190.328085	NODE_339_length_16248_cov_225.484592	100	100	127	15234	127	0	1	127	7120	6994	2.08e-61	3	Prochlorococcus	0.308
A01587:61:GW2112241702nd:3:1376:11442:22874	NODE_234_length_15234_cov_190.328085	NODE_234_length_15234_cov_190.328085	NODE_339_length_16248_cov_225.484592	100	100	149	15234	149	0	1	149	7110	6962	1.49e-73	3	Prochlorococcus	0.308
A01587:61:GW2112241702nd:3:1426:9534:22200	NODE_234_length_15234_cov_190.328085	NODE_234_length_15234_cov_190.328085	NODE_339_length_16248_cov_225.484592	100	100	149	15234	149	0	1	149	7168	7020	1.49e-73	3	Prochlorococcus	0.308
A01587:61:GW2112241702nd:3:1465:3649:13573	NODE_234_length_15234_cov_190.328085	NODE_234_length_15234_cov_190.328085	NODE_339_length_16248_cov_225.484592	100	100	150	15234	149	0	2	150	7170	7022	1.5e-73	3	Prochlorococcus	0.308
A01587:61:GW2112241702nd:3:1465:3757:15013	NODE_234_length_15234_cov_190.328085	NODE_234_length_15234_cov_190.328085	NODE_339_length_16248_cov_225.484592	100	100	149	15234	149	0	1	149	7170	7022	1.49e-73	3	Prochlorococcus	0.308
A01587:61:GW2112241702nd:3:1471:18078:32925	NODE_234_length_15234_cov_190.328085	NODE_234_length_15234_cov_190.328085	NODE_339_length_16248_cov_225.484592	100	100	149	15234	149	0	1	149	7122	6974	1.49e-73	3	Prochlorococcus	0.308
A01587:61:GW2112241702nd:3:1546:26594:3333	NODE_234_length_15234_cov_190.328085	NODE_234_length_15234_cov_190.328085	NODE_339_length_16248_cov_225.484592	100	100	149	15234	149	0	1	149	7095	6947	1.49e-73	3	Prochlorococcus	0.308
A01587:61:GW2112241702nd:3:1565:1922:17159	NODE_234_length_15234_cov_190.328085	NODE_234_length_15234_cov_190.328085	NODE_339_length_16248_cov_225.484592	100	100	96	15234	96	0	1	96	7113	7018	2.49e-44	3	Prochlorococcus	0.308
A01587:61:GW2112241702nd:3:1567:20745:4695	NODE_234_length_15234_cov_190.328085	NODE_234_length_15234_cov_190.328085	NODE_339_length_16248_cov_225.484592	100	100	149	15234	149	0	1	149	7150	7002	1.49e-73	3	Prochlorococcus	0.308
A01587:61:GW2112241702nd:3:1618:28275:23187	NODE_234_length_15234_cov_190.328085	NODE_234_length_15234_cov_190.328085	NODE_339_length_16248_cov_225.484592	100	100	103	15234	103	0	1	103	7096	6994	3.51e-48	3	Prochlorococcus	0.308
A01587:61:GW2112241702nd:3:1659:4173:33614	NODE_234_length_15234_cov_190.328085	NODE_234_length_15234_cov_190.328085	NODE_339_length_16248_cov_225.484592	100	100	149	15234	149	0	1	149	7196	7048	1.49e-73	3	Prochlorococcus	0.308
A01587:61:GW2112241702nd:3:1659:4363:34444	NODE_234_length_15234_cov_190.328085	NODE_234_length_15234_cov_190.328085	NODE_339_length_16248_cov_225.484592	100	100	149	15234	149	0	1	149	7196	7048	1.49e-73	3	Prochlorococcus	0.308
A01587:61:GW2112241702nd:3:2132:25545:2174	NODE_234_length_15234_cov_190.328085	NODE_234_length_15234_cov_190.328085	NODE_339_length_16248_cov_225.484592	100	100	137	15234	137	0	1	137	7113	6977	6.31e-67	3	Prochlorococcus	0.308
A01587:61:GW2112241702nd:3:2149:23683:21652	NODE_234_length_15234_cov_190.328085	NODE_234_length_15234_cov_190.328085	NODE_339_length_16248_cov_225.484592	100	100	149	15234	149	0	1	149	7083	6935	1.49e-73	3	Prochlorococcus	0.308
A01587:61:GW2112241702nd:3:2149:22978:33395	NODE_234_length_15234_cov_190.328085	NODE_234_length_15234_cov_190.328085	NODE_339_length_16248_cov_225.484592	100	100	149	15234	149	0	1	149	7083	6935	1.49e-73	3	Prochlorococcus	0.308
A01587:61:GW2112241702nd:3:2208:20085:18239	NODE_234_length_15234_cov_190.328085	NODE_234_length_15234_cov_190.328085	NODE_339_length_16248_cov_225.484592	100	100	149	15234	149	0	1	149	7101	6953	1.49e-73	3	Prochlorococcus	0.308
A01587:61:GW2112241702nd:3:2229:6081:18035	NODE_234_length_15234_cov_190.328085	NODE_234_length_15234_cov_190.328085	NODE_339_length_16248_cov_225.484592	100	100	125	15234	125	0	1	125	7099	6975	2.64e-60	3	Prochlorococcus	0.308
A01587:61:GW2112241702nd:3:2231:27064:18427	NODE_234_length_15234_cov_190.328085	NODE_234_length_15234_cov_190.328085	NODE_339_length_16248_cov_225.484592	100	100	149	15234	149	0	1	149	7177	7029	1.49e-73	3	Prochlorococcus	0.308
A01587:61:GW2112241702nd:3:2258:31937:1846	NODE_234_length_15234_cov_190.328085	NODE_234_length_15234_cov_190.328085	NODE_339_length_16248_cov_225.484592	100	100	140	15234	140	0	1	140	7086	6947	1.39e-68	3	Prochlorococcus	0.308
A01587:61:GW2112241702nd:3:2267:30210:6872	NODE_234_length_15234_cov_190.328085	NODE_234_length_15234_cov_190.328085	NODE_339_length_16248_cov_225.484592	100	100	88	15234	88	0	1	88	7088	7001	6.2e-40	3	Prochlorococcus	0.308
A01587:61:GW2112241702nd:3:2334:19651:34021	NODE_234_length_15234_cov_190.328085	NODE_234_length_15234_cov_190.328085	NODE_339_length_16248_cov_225.484592	100	100	141	15234	141	0	1	141	7108	6968	3.91e-69	3	Prochlorococcus	0.308
A01587:61:GW2112241702nd:3:2356:18222:3114	NODE_234_length_15234_cov_190.328085	NODE_234_length_15234_cov_190.328085	NODE_339_length_16248_cov_225.484592	100	100	130	15234	130	0	1	130	7159	7030	4.61e-63	3	Prochlorococcus	0.308
A01587:61:GW2112241702nd:3:2447:11451:13150	NODE_234_length_15234_cov_190.328085	NODE_234_length_15234_cov_190.328085	NODE_339_length_16248_cov_225.484592	100	100	149	15234	149	0	1	149	7087	6939	1.49e-73	3	Prochlorococcus	0.308
A01587:61:GW2112241702nd:3:1168:4806:21371	NODE_234_length_15234_cov_190.328085	NODE_234_length_15234_cov_190.328085	NODE_339_length_16248_cov_225.484592	100	100	102	15234	102	0	1	102	7082	6981	1.25e-47	3	Prochlorococcus	0.308
A01587:61:GW2112241702nd:3:1221:11930:3239	NODE_234_length_15234_cov_190.328085	NODE_234_length_15234_cov_190.328085	NODE_339_length_16248_cov_225.484592	100	100	68	15234	68	0	1	68	7089	7022	5.72e-29	3	Prochlorococcus	0.308
A01587:61:GW2112241702nd:3:1255:25970:34287	NODE_234_length_15234_cov_190.328085	NODE_234_length_15234_cov_190.328085	NODE_339_length_16248_cov_225.484592	100	100	149	15234	149	0	1	149	7160	7012	1.49e-73	3	Prochlorococcus	0.308
A01587:61:GW2112241702nd:3:1376:11442:22874	NODE_234_length_15234_cov_190.328085	NODE_234_length_15234_cov_190.328085	NODE_339_length_16248_cov_225.484592	100	100	143	15234	143	0	1	143	7153	7011	3.07e-70	3	Prochlorococcus	0.308
A01587:61:GW2112241702nd:3:1418:10212:4366	NODE_234_length_15234_cov_190.328085	NODE_234_length_15234_cov_190.328085	NODE_339_length_16248_cov_225.484592	100	100	122	15234	122	0	1	122	7093	6972	1.19e-58	3	Prochlorococcus	0.308
A01587:61:GW2112241702nd:3:1567:20745:4695	NODE_234_length_15234_cov_190.328085	NODE_234_length_15234_cov_190.328085	NODE_339_length_16248_cov_225.484592	100	100	149	15234	149	0	1	149	7193	7045	1.49e-73	3	Prochlorococcus	0.308
A01587:61:GW2112241702nd:3:1638:30418:12524	NODE_234_length_15234_cov_190.328085	NODE_234_length_15234_cov_190.328085	NODE_339_length_16248_cov_225.484592	100	100	139	15234	139	0	1	139	7100	6962	4.97e-68	3	Prochlorococcus	0.308
A01587:61:GW2112241702nd:3:1659:4173:33614	NODE_234_length_15234_cov_190.328085	NODE_234_length_15234_cov_190.328085	NODE_339_length_16248_cov_225.484592	100	100	89	15234	89	0	1	89	7120	7032	1.75e-40	3	Prochlorococcus	0.308
A01587:61:GW2112241702nd:3:1659:3812:34835	NODE_234_length_15234_cov_190.328085	NODE_234_length_15234_cov_190.328085	NODE_339_length_16248_cov_225.484592	100	100	149	15234	149	0	1	149	7180	7032	1.49e-73	3	Prochlorococcus	0.308
A01587:61:GW2112241702nd:3:1659:4363:34444	NODE_234_length_15234_cov_190.328085	NODE_234_length_15234_cov_190.328085	NODE_339_length_16248_cov_225.484592	100	100	149	15234	149	0	1	149	7180	7032	1.49e-73	3	Prochlorococcus	0.308
A01587:61:GW2112241702nd:3:1660:10818:22263	NODE_234_length_15234_cov_190.328085	NODE_234_length_15234_cov_190.328085	NODE_339_length_16248_cov_225.484592	100	100	141	15234	141	0	1	141	7086	6946	3.91e-69	3	Prochlorococcus	0.308
A01587:61:GW2112241702nd:3:2145:1597:6261	NODE_234_length_15234_cov_190.328085	NODE_234_length_15234_cov_190.328085	NODE_339_length_16248_cov_225.484592	100	100	139	15234	139	0	1	139	7146	7008	4.97e-68	3	Prochlorococcus	0.308
A01587:61:GW2112241702nd:3:2145:1787:6026	NODE_234_length_15234_cov_190.328085	NODE_234_length_15234_cov_190.328085	NODE_339_length_16248_cov_225.484592	100	100	149	15234	149	0	1	149	7146	6998	1.49e-73	3	Prochlorococcus	0.308
A01587:61:GW2112241702nd:3:2466:25075:24408	NODE_234_length_15234_cov_190.328085	NODE_234_length_15234_cov_190.328085	NODE_339_length_16248_cov_225.484592	100	100	149	15234	149	0	1	149	7093	6945	1.49e-73	3	Prochlorococcus	0.308
A01587:61:GW2112241702nd:3:2466:25798:24690	NODE_234_length_15234_cov_190.328085	NODE_234_length_15234_cov_190.328085	NODE_339_length_16248_cov_225.484592	100	100	142	15234	142	0	1	142	7093	6952	1.1e-69	3	Prochlorococcus	0.308
A01587:61:GW2112241702nd:3:2534:2998:19085	NODE_234_length_15234_cov_190.328085	NODE_234_length_15234_cov_190.328085	NODE_339_length_16248_cov_225.484592	100	100	149	15234	149	0	1	149	7112	6964	1.49e-73	3	Prochlorococcus	0.308
A01587:61:GW2112241702nd:3:2642:26178:3302	NODE_234_length_15234_cov_190.328085	NODE_234_length_15234_cov_190.328085	NODE_339_length_16248_cov_225.484592	100	100	149	15234	149	0	1	149	7172	7024	1.49e-73	3	Prochlorococcus	0.308
A01587:61:GW2112241702nd:3:2661:20998:34538	NODE_234_length_15234_cov_190.328085	NODE_234_length_15234_cov_190.328085	NODE_339_length_16248_cov_225.484592	100	100	139	15234	139	0	1	139	7146	7008	4.97e-68	3	Prochlorococcus	0.308
A01587:61:GW2112241702nd:3:2236:13024:23328	NODE_234_length_15234_cov_190.328085	NODE_234_length_15234_cov_190.328085	NODE_339_length_16248_cov_225.484592	99.329	100	149	15234	149	1	1	149	7181	7033	6.94e-72	3	Prochlorococcus	0.308
A01587:61:GW2112241702nd:3:1238:29396:12070	NODE_234_length_15234_cov_190.328085	NODE_234_length_15234_cov_190.328085	NODE_339_length_16248_cov_225.484592	96	100	117	15234	25	1	25	49	6870	6846	0.004	3	Prochlorococcus	0.308
A01587:61:GW2112241702nd:3:1349:7419:14184	NODE_234_length_15234_cov_190.328085	NODE_234_length_15234_cov_190.328085	NODE_339_length_16248_cov_225.484592	95.455	100	101	15234	22	1	28	49	7079	7058	0.17	3	Prochlorococcus	0.308
A01587:61:GW2112241702nd:3:1340:12599:4398	NODE_234_length_15234_cov_190.328085	NODE_234_length_15234_cov_190.328085	NODE_339_length_16248_cov_225.484592	95.238	100	133	15234	21	1	113	133	3077	3057	0.86	3	Prochlorococcus	0.308
A01587:61:GW2112241702nd:3:1340:12599:4398	NODE_234_length_15234_cov_190.328085	NODE_234_length_15234_cov_190.328085	NODE_339_length_16248_cov_225.484592	95	100	133	15234	20	1	114	133	5676	5657	3.1	3	Prochlorococcus	0.308
A01587:61:GW2112241702nd:3:1340:12599:4398	NODE_234_length_15234_cov_190.328085	NODE_234_length_15234_cov_190.328085	NODE_339_length_16248_cov_225.484592	93.939	100	133	15234	33	2	24	56	6870	6838	8.58e-06	3	Prochlorococcus	0.308
A01587:61:GW2112241702nd:3:1238:29396:12070	NODE_234_length_15234_cov_190.328085	NODE_234_length_15234_cov_190.328085	NODE_339_length_16248_cov_225.484592	93.103	100	117	15234	29	2	88	116	5673	5645	0.001	3	Prochlorococcus	0.308
A01587:61:GW2112241702nd:3:1340:12599:4398	NODE_234_length_15234_cov_190.328085	NODE_234_length_15234_cov_190.328085	NODE_339_length_16248_cov_225.484592	91.667	100	133	15234	24	2	110	133	7084	7061	0.86	3	Prochlorococcus	0.308
A01587:61:GW2112241702nd:3:2208:20085:18239	NODE_234_length_15234_cov_190.328085	NODE_234_length_15234_cov_190.328085	NODE_339_length_16248_cov_225.484592	91.667	100	149	15234	24	1	123	146	7158	7136	3.6	3	Prochlorococcus	0.308
A01587:61:GW2112241702nd:3:2466:25798:24690	NODE_234_length_15234_cov_190.328085	NODE_234_length_15234_cov_190.328085	NODE_339_length_16248_cov_225.484592	91.667	100	142	15234	24	1	115	138	7158	7136	3.4	3	Prochlorococcus	0.308
A01587:61:GW2112241702nd:3:1126:14660:6621	NODE_234_length_15234_cov_190.328085	NODE_234_length_15234_cov_190.328085	NODE_339_length_16248_cov_225.484592	91.304	100	149	15234	23	2	22	44	7084	7062	3.6	3	Prochlorococcus	0.308
A01587:61:GW2112241702nd:3:1126:14660:6621	NODE_234_length_15234_cov_190.328085	NODE_234_length_15234_cov_190.328085	NODE_339_length_16248_cov_225.484592	91.304	100	149	15234	23	2	82	104	7144	7122	3.6	3	Prochlorococcus	0.308
A01587:61:GW2112241702nd:3:1207:9200:2988	NODE_234_length_15234_cov_190.328085	NODE_234_length_15234_cov_190.328085	NODE_339_length_16248_cov_225.484592	91.304	100	149	15234	23	2	37	59	7144	7122	3.6	3	Prochlorococcus	0.308
A01587:61:GW2112241702nd:3:1232:19660:20071	NODE_234_length_15234_cov_190.328085	NODE_234_length_15234_cov_190.328085	NODE_339_length_16248_cov_225.484592	91.304	100	83	15234	23	2	23	45	7144	7122	1.7	3	Prochlorococcus	0.308
A01587:61:GW2112241702nd:3:1243:31910:26068	NODE_234_length_15234_cov_190.328085	NODE_234_length_15234_cov_190.328085	NODE_339_length_16248_cov_225.484592	91.304	100	131	15234	23	2	24	46	7144	7122	3	3	Prochlorococcus	0.308
A01587:61:GW2112241702nd:3:1352:20862:1172	NODE_234_length_15234_cov_190.328085	NODE_234_length_15234_cov_190.328085	NODE_339_length_16248_cov_225.484592	91.304	100	127	15234	23	2	37	59	7144	7122	2.9	3	Prochlorococcus	0.308
A01587:61:GW2112241702nd:3:1376:11442:22874	NODE_234_length_15234_cov_190.328085	NODE_234_length_15234_cov_190.328085	NODE_339_length_16248_cov_225.484592	91.304	100	149	15234	23	2	27	49	7144	7122	3.6	3	Prochlorococcus	0.308
A01587:61:GW2112241702nd:3:1426:9534:22200	NODE_234_length_15234_cov_190.328085	NODE_234_length_15234_cov_190.328085	NODE_339_length_16248_cov_225.484592	91.304	100	149	15234	23	2	25	47	7084	7062	3.6	3	Prochlorococcus	0.308
A01587:61:GW2112241702nd:3:1426:9534:22200	NODE_234_length_15234_cov_190.328085	NODE_234_length_15234_cov_190.328085	NODE_339_length_16248_cov_225.484592	91.304	100	149	15234	23	2	85	107	7144	7122	3.6	3	Prochlorococcus	0.308
A01587:61:GW2112241702nd:3:1465:3649:13573	NODE_234_length_15234_cov_190.328085	NODE_234_length_15234_cov_190.328085	NODE_339_length_16248_cov_225.484592	91.304	100	150	15234	23	2	28	50	7084	7062	3.6	3	Prochlorococcus	0.308
A01587:61:GW2112241702nd:3:1465:3649:13573	NODE_234_length_15234_cov_190.328085	NODE_234_length_15234_cov_190.328085	NODE_339_length_16248_cov_225.484592	91.304	100	150	15234	23	2	88	110	7144	7122	3.6	3	Prochlorococcus	0.308
A01587:61:GW2112241702nd:3:1465:3757:15013	NODE_234_length_15234_cov_190.328085	NODE_234_length_15234_cov_190.328085	NODE_339_length_16248_cov_225.484592	91.304	100	149	15234	23	2	27	49	7084	7062	3.6	3	Prochlorococcus	0.308
A01587:61:GW2112241702nd:3:1465:3757:15013	NODE_234_length_15234_cov_190.328085	NODE_234_length_15234_cov_190.328085	NODE_339_length_16248_cov_225.484592	91.304	100	149	15234	23	2	87	109	7144	7122	3.6	3	Prochlorococcus	0.308
A01587:61:GW2112241702nd:3:1471:18078:32925	NODE_234_length_15234_cov_190.328085	NODE_234_length_15234_cov_190.328085	NODE_339_length_16248_cov_225.484592	91.304	100	149	15234	23	2	39	61	7144	7122	3.6	3	Prochlorococcus	0.308
A01587:61:GW2112241702nd:3:1546:26594:3333	NODE_234_length_15234_cov_190.328085	NODE_234_length_15234_cov_190.328085	NODE_339_length_16248_cov_225.484592	91.304	100	149	15234	23	2	12	34	7144	7122	3.6	3	Prochlorococcus	0.308
A01587:61:GW2112241702nd:3:1565:1922:17159	NODE_234_length_15234_cov_190.328085	NODE_234_length_15234_cov_190.328085	NODE_339_length_16248_cov_225.484592	91.304	100	96	15234	23	2	30	52	7144	7122	2.1	3	Prochlorococcus	0.308
A01587:61:GW2112241702nd:3:1567:20745:4695	NODE_234_length_15234_cov_190.328085	NODE_234_length_15234_cov_190.328085	NODE_339_length_16248_cov_225.484592	91.304	100	149	15234	23	2	7	29	7084	7062	3.6	3	Prochlorococcus	0.308
A01587:61:GW2112241702nd:3:1567:20745:4695	NODE_234_length_15234_cov_190.328085	NODE_234_length_15234_cov_190.328085	NODE_339_length_16248_cov_225.484592	91.304	100	149	15234	23	2	67	89	7144	7122	3.6	3	Prochlorococcus	0.308
A01587:61:GW2112241702nd:3:1618:28275:23187	NODE_234_length_15234_cov_190.328085	NODE_234_length_15234_cov_190.328085	NODE_339_length_16248_cov_225.484592	91.304	100	103	15234	23	2	13	35	7144	7122	2.3	3	Prochlorococcus	0.308
A01587:61:GW2112241702nd:3:1659:4173:33614	NODE_234_length_15234_cov_190.328085	NODE_234_length_15234_cov_190.328085	NODE_339_length_16248_cov_225.484592	91.304	100	149	15234	23	2	53	75	7084	7062	3.6	3	Prochlorococcus	0.308
A01587:61:GW2112241702nd:3:1659:4173:33614	NODE_234_length_15234_cov_190.328085	NODE_234_length_15234_cov_190.328085	NODE_339_length_16248_cov_225.484592	91.304	100	149	15234	23	2	113	135	7144	7122	3.6	3	Prochlorococcus	0.308
A01587:61:GW2112241702nd:3:1659:4363:34444	NODE_234_length_15234_cov_190.328085	NODE_234_length_15234_cov_190.328085	NODE_339_length_16248_cov_225.484592	91.304	100	149	15234	23	2	53	75	7084	7062	3.6	3	Prochlorococcus	0.308
A01587:61:GW2112241702nd:3:1659:4363:34444	NODE_234_length_15234_cov_190.328085	NODE_234_length_15234_cov_190.328085	NODE_339_length_16248_cov_225.484592	91.304	100	149	15234	23	2	113	135	7144	7122	3.6	3	Prochlorococcus	0.308
A01587:61:GW2112241702nd:3:2132:25545:2174	NODE_234_length_15234_cov_190.328085	NODE_234_length_15234_cov_190.328085	NODE_339_length_16248_cov_225.484592	91.304	100	137	15234	23	2	30	52	7144	7122	3.2	3	Prochlorococcus	0.308
A01587:61:GW2112241702nd:3:2208:20085:18239	NODE_234_length_15234_cov_190.328085	NODE_234_length_15234_cov_190.328085	NODE_339_length_16248_cov_225.484592	91.304	100	149	15234	23	2	18	40	7144	7122	3.6	3	Prochlorococcus	0.308
A01587:61:GW2112241702nd:3:2229:6081:18035	NODE_234_length_15234_cov_190.328085	NODE_234_length_15234_cov_190.328085	NODE_339_length_16248_cov_225.484592	91.304	100	125	15234	23	2	16	38	7144	7122	2.9	3	Prochlorococcus	0.308
A01587:61:GW2112241702nd:3:2231:27064:18427	NODE_234_length_15234_cov_190.328085	NODE_234_length_15234_cov_190.328085	NODE_339_length_16248_cov_225.484592	91.304	100	149	15234	23	2	34	56	7084	7062	3.6	3	Prochlorococcus	0.308
A01587:61:GW2112241702nd:3:2231:27064:18427	NODE_234_length_15234_cov_190.328085	NODE_234_length_15234_cov_190.328085	NODE_339_length_16248_cov_225.484592	91.304	100	149	15234	23	2	94	116	7144	7122	3.6	3	Prochlorococcus	0.308
A01587:61:GW2112241702nd:3:2236:13024:23328	NODE_234_length_15234_cov_190.328085	NODE_234_length_15234_cov_190.328085	NODE_339_length_16248_cov_225.484592	91.304	100	149	15234	23	2	38	60	7084	7062	3.6	3	Prochlorococcus	0.308
A01587:61:GW2112241702nd:3:2236:13024:23328	NODE_234_length_15234_cov_190.328085	NODE_234_length_15234_cov_190.328085	NODE_339_length_16248_cov_225.484592	91.304	100	149	15234	23	2	98	120	7144	7122	3.6	3	Prochlorococcus	0.308
A01587:61:GW2112241702nd:3:2258:31937:1846	NODE_234_length_15234_cov_190.328085	NODE_234_length_15234_cov_190.328085	NODE_339_length_16248_cov_225.484592	91.304	100	140	15234	23	2	3	25	7144	7122	3.3	3	Prochlorococcus	0.308
A01587:61:GW2112241702nd:3:2267:30210:6872	NODE_234_length_15234_cov_190.328085	NODE_234_length_15234_cov_190.328085	NODE_339_length_16248_cov_225.484592	91.304	100	88	15234	23	2	5	27	7144	7122	1.8	3	Prochlorococcus	0.308
A01587:61:GW2112241702nd:3:2334:19651:34021	NODE_234_length_15234_cov_190.328085	NODE_234_length_15234_cov_190.328085	NODE_339_length_16248_cov_225.484592	91.304	100	141	15234	23	2	25	47	7144	7122	3.3	3	Prochlorococcus	0.308
A01587:61:GW2112241702nd:3:2356:18222:3114	NODE_234_length_15234_cov_190.328085	NODE_234_length_15234_cov_190.328085	NODE_339_length_16248_cov_225.484592	91.304	100	130	15234	23	2	16	38	7084	7062	3	3	Prochlorococcus	0.308
A01587:61:GW2112241702nd:3:2356:18222:3114	NODE_234_length_15234_cov_190.328085	NODE_234_length_15234_cov_190.328085	NODE_339_length_16248_cov_225.484592	91.304	100	130	15234	23	2	76	98	7144	7122	3	3	Prochlorococcus	0.308
A01587:61:GW2112241702nd:3:2447:11451:13150	NODE_234_length_15234_cov_190.328085	NODE_234_length_15234_cov_190.328085	NODE_339_length_16248_cov_225.484592	91.304	100	149	15234	23	2	4	26	7144	7122	3.6	3	Prochlorococcus	0.308
A01587:61:GW2112241702nd:3:1221:11930:3239	NODE_234_length_15234_cov_190.328085	NODE_234_length_15234_cov_190.328085	NODE_339_length_16248_cov_225.484592	91.304	100	68	15234	23	2	6	28	7144	7122	1.3	3	Prochlorococcus	0.308
A01587:61:GW2112241702nd:3:1255:25970:34287	NODE_234_length_15234_cov_190.328085	NODE_234_length_15234_cov_190.328085	NODE_339_length_16248_cov_225.484592	91.304	100	149	15234	23	2	17	39	7084	7062	3.6	3	Prochlorococcus	0.308
A01587:61:GW2112241702nd:3:1255:25970:34287	NODE_234_length_15234_cov_190.328085	NODE_234_length_15234_cov_190.328085	NODE_339_length_16248_cov_225.484592	91.304	100	149	15234	23	2	77	99	7144	7122	3.6	3	Prochlorococcus	0.308
A01587:61:GW2112241702nd:3:1376:11442:22874	NODE_234_length_15234_cov_190.328085	NODE_234_length_15234_cov_190.328085	NODE_339_length_16248_cov_225.484592	91.304	100	143	15234	23	2	10	32	7084	7062	3.4	3	Prochlorococcus	0.308
A01587:61:GW2112241702nd:3:1376:11442:22874	NODE_234_length_15234_cov_190.328085	NODE_234_length_15234_cov_190.328085	NODE_339_length_16248_cov_225.484592	91.304	100	143	15234	23	2	70	92	7144	7122	3.4	3	Prochlorococcus	0.308
A01587:61:GW2112241702nd:3:1418:10212:4366	NODE_234_length_15234_cov_190.328085	NODE_234_length_15234_cov_190.328085	NODE_339_length_16248_cov_225.484592	91.304	100	122	15234	23	2	10	32	7144	7122	2.8	3	Prochlorococcus	0.308
A01587:61:GW2112241702nd:3:1567:20745:4695	NODE_234_length_15234_cov_190.328085	NODE_234_length_15234_cov_190.328085	NODE_339_length_16248_cov_225.484592	91.304	100	149	15234	23	2	50	72	7084	7062	3.6	3	Prochlorococcus	0.308
A01587:61:GW2112241702nd:3:1567:20745:4695	NODE_234_length_15234_cov_190.328085	NODE_234_length_15234_cov_190.328085	NODE_339_length_16248_cov_225.484592	91.304	100	149	15234	23	2	110	132	7144	7122	3.6	3	Prochlorococcus	0.308
A01587:61:GW2112241702nd:3:1638:30418:12524	NODE_234_length_15234_cov_190.328085	NODE_234_length_15234_cov_190.328085	NODE_339_length_16248_cov_225.484592	91.304	100	139	15234	23	2	17	39	7144	7122	3.3	3	Prochlorococcus	0.308
A01587:61:GW2112241702nd:3:1659:4173:33614	NODE_234_length_15234_cov_190.328085	NODE_234_length_15234_cov_190.328085	NODE_339_length_16248_cov_225.484592	91.304	100	89	15234	23	2	37	59	7144	7122	1.9	3	Prochlorococcus	0.308
A01587:61:GW2112241702nd:3:1659:3812:34835	NODE_234_length_15234_cov_190.328085	NODE_234_length_15234_cov_190.328085	NODE_339_length_16248_cov_225.484592	91.304	100	149	15234	23	2	37	59	7084	7062	3.6	3	Prochlorococcus	0.308
A01587:61:GW2112241702nd:3:1659:3812:34835	NODE_234_length_15234_cov_190.328085	NODE_234_length_15234_cov_190.328085	NODE_339_length_16248_cov_225.484592	91.304	100	149	15234	23	2	97	119	7144	7122	3.6	3	Prochlorococcus	0.308
A01587:61:GW2112241702nd:3:1659:4363:34444	NODE_234_length_15234_cov_190.328085	NODE_234_length_15234_cov_190.328085	NODE_339_length_16248_cov_225.484592	91.304	100	149	15234	23	2	37	59	7084	7062	3.6	3	Prochlorococcus	0.308
A01587:61:GW2112241702nd:3:1659:4363:34444	NODE_234_length_15234_cov_190.328085	NODE_234_length_15234_cov_190.328085	NODE_339_length_16248_cov_225.484592	91.304	100	149	15234	23	2	97	119	7144	7122	3.6	3	Prochlorococcus	0.308
A01587:61:GW2112241702nd:3:1660:10818:22263	NODE_234_length_15234_cov_190.328085	NODE_234_length_15234_cov_190.328085	NODE_339_length_16248_cov_225.484592	91.304	100	141	15234	23	2	3	25	7144	7122	3.3	3	Prochlorococcus	0.308
A01587:61:GW2112241702nd:3:2145:1597:6261	NODE_234_length_15234_cov_190.328085	NODE_234_length_15234_cov_190.328085	NODE_339_length_16248_cov_225.484592	91.304	100	139	15234	23	2	3	25	7084	7062	3.3	3	Prochlorococcus	0.308
A01587:61:GW2112241702nd:3:2145:1597:6261	NODE_234_length_15234_cov_190.328085	NODE_234_length_15234_cov_190.328085	NODE_339_length_16248_cov_225.484592	91.304	100	139	15234	23	2	63	85	7144	7122	3.3	3	Prochlorococcus	0.308
A01587:61:GW2112241702nd:3:2145:1787:6026	NODE_234_length_15234_cov_190.328085	NODE_234_length_15234_cov_190.328085	NODE_339_length_16248_cov_225.484592	91.304	100	149	15234	23	2	3	25	7084	7062	3.6	3	Prochlorococcus	0.308
A01587:61:GW2112241702nd:3:2145:1787:6026	NODE_234_length_15234_cov_190.328085	NODE_234_length_15234_cov_190.328085	NODE_339_length_16248_cov_225.484592	91.304	100	149	15234	23	2	63	85	7144	7122	3.6	3	Prochlorococcus	0.308
A01587:61:GW2112241702nd:3:2466:25075:24408	NODE_234_length_15234_cov_190.328085	NODE_234_length_15234_cov_190.328085	NODE_339_length_16248_cov_225.484592	91.304	100	149	15234	23	2	10	32	7144	7122	3.6	3	Prochlorococcus	0.308
A01587:61:GW2112241702nd:3:2466:25798:24690	NODE_234_length_15234_cov_190.328085	NODE_234_length_15234_cov_190.328085	NODE_339_length_16248_cov_225.484592	91.304	100	142	15234	23	2	10	32	7144	7122	3.4	3	Prochlorococcus	0.308
A01587:61:GW2112241702nd:3:2534:2998:19085	NODE_234_length_15234_cov_190.328085	NODE_234_length_15234_cov_190.328085	NODE_339_length_16248_cov_225.484592	91.304	100	149	15234	23	2	29	51	7144	7122	3.6	3	Prochlorococcus	0.308
A01587:61:GW2112241702nd:3:2642:26178:3302	NODE_234_length_15234_cov_190.328085	NODE_234_length_15234_cov_190.328085	NODE_339_length_16248_cov_225.484592	91.304	100	149	15234	23	2	29	51	7084	7062	3.6	3	Prochlorococcus	0.308
A01587:61:GW2112241702nd:3:2642:26178:3302	NODE_234_length_15234_cov_190.328085	NODE_234_length_15234_cov_190.328085	NODE_339_length_16248_cov_225.484592	91.304	100	149	15234	23	2	89	111	7144	7122	3.6	3	Prochlorococcus	0.308
A01587:61:GW2112241702nd:3:2661:20998:34538	NODE_234_length_15234_cov_190.328085	NODE_234_length_15234_cov_190.328085	NODE_339_length_16248_cov_225.484592	91.304	100	139	15234	23	2	3	25	7084	7062	3.3	3	Prochlorococcus	0.308
A01587:61:GW2112241702nd:3:2661:20998:34538	NODE_234_length_15234_cov_190.328085	NODE_234_length_15234_cov_190.328085	NODE_339_length_16248_cov_225.484592	91.304	100	139	15234	23	2	63	85	7144	7122	3.3	3	Prochlorococcus	0.308
A01587:61:GW2112241702nd:3:1238:29396:12070	NODE_234_length_15234_cov_190.328085	NODE_234_length_15234_cov_190.328085	NODE_339_length_16248_cov_225.484592	90.909	100	117	15234	22	2	28	49	5673	5652	9.5	3	Prochlorococcus	0.308
A01587:61:GW2112241702nd:3:1376:11442:22874	NODE_234_length_15234_cov_190.328085	NODE_234_length_15234_cov_190.328085	NODE_339_length_16248_cov_225.484592	88.889	100	143	15234	27	2	2	28	5538	5513	3.4	3	Prochlorococcus	0.308
A01587:61:GW2112241702nd:3:1307:2835:35650	NODE_24_length_25877_cov_18.814267	NODE_24_length_25877_cov_18.814267	NODE_5_length_38631_cov_23.072247	96.154	100	149	25877	26	1	17	42	25430	25455	0.002	19	Prochlorococcus	0.194
A01587:61:GW2112241702nd:3:2365:4906:31720	NODE_24_length_25877_cov_18.814267	NODE_24_length_25877_cov_18.814267	NODE_5_length_38631_cov_23.072247	95.238	100	63	25877	21	1	3	23	24102	24122	0.32	19	Prochlorococcus	0.194
A01587:61:GW2112241702nd:3:2435:27688:25770	NODE_24_length_25877_cov_18.814267	NODE_24_length_25877_cov_18.814267	NODE_5_length_38631_cov_23.072247	92.308	100	76	25877	26	2	23	48	24098	24123	0.032	19	Prochlorococcus	0.194
A01587:61:GW2112241702nd:3:1107:29279:35164	NODE_24_length_25877_cov_18.814267	NODE_24_length_25877_cov_18.814267	NODE_5_length_38631_cov_23.072247	92.308	100	102	25877	26	2	40	65	24098	24123	0.048	19	Prochlorococcus	0.194
A01587:61:GW2112241702nd:3:2365:4906:31720	NODE_24_length_25877_cov_18.814267	NODE_24_length_25877_cov_18.814267	NODE_5_length_38631_cov_23.072247	91.667	100	63	25877	24	2	20	43	24323	24346	0.32	19	Prochlorococcus	0.194
A01587:61:GW2112241702nd:3:1307:2835:35650	NODE_24_length_25877_cov_18.814267	NODE_24_length_25877_cov_18.814267	NODE_5_length_38631_cov_23.072247	90.323	100	149	25877	31	2	119	148	25430	25460	0.021	19	Prochlorococcus	0.194
A01587:61:GW2112241702nd:3:1349:28827:27586	NODE_26_length_28790_cov_24.139447	NODE_26_length_28790_cov_24.139447	NODE_22_length_32054_cov_20.317385	95.455	100	150	28790	22	1	61	82	23046	23025	0.28	91	Caulobacter	0.179
A01587:61:GW2112241702nd:3:1349:29062:27899	NODE_26_length_28790_cov_24.139447	NODE_26_length_28790_cov_24.139447	NODE_22_length_32054_cov_20.317385	95.455	100	150	28790	22	1	61	82	23046	23025	0.28	91	Caulobacter	0.179
A01587:61:GW2112241702nd:3:2354:18584:11851	NODE_26_length_28790_cov_24.139447	NODE_26_length_28790_cov_24.139447	NODE_22_length_32054_cov_20.317385	95.238	100	149	28790	21	1	118	138	23046	23026	0.99	91	Caulobacter	0.179
A01587:61:GW2112241702nd:3:2356:3604:8923	NODE_26_length_28790_cov_24.139447	NODE_26_length_28790_cov_24.139447	NODE_22_length_32054_cov_20.317385	90.909	100	107	28790	22	2	70	91	23046	23025	8.5	91	Caulobacter	0.179
A01587:61:GW2112241702nd:3:1349:7419:14184	NODE_268_length_14650_cov_89.503118	NODE_268_length_14650_cov_89.503118	v7vMAG25	95.455	100	101	14650	22	1	28	49	1036	1015	0.17	86	Pseudomonas	0.221983
A01587:61:GW2112241702nd:3:1664:28402:2801	NODE_27_length_34147_cov_7.150857	NODE_27_length_34147_cov_7.150857	NODE_20_length_36294_cov_8.688595	93.103	100	136	34147	29	2	72	100	1012	984	0.001	541	Roseburia	0.258
A01587:61:GW2112241702nd:3:1443:4291:7545	NODE_27_length_34147_cov_7.150857	NODE_27_length_34147_cov_7.150857	NODE_20_length_36294_cov_8.688595	91.304	100	85	34147	23	2	63	85	1120	1098	1.7	541	Roseburia	0.258
A01587:61:GW2112241702nd:3:1443:4291:7545	NODE_27_length_34147_cov_7.150857	NODE_27_length_34147_cov_7.150857	NODE_20_length_36294_cov_8.688595	89.655	100	85	34147	29	1	21	48	709	682	0.13	541	Roseburia	0.258
A01587:61:GW2112241702nd:3:1349:7419:14184	NODE_284_length_14566_cov_49.368272	NODE_284_length_14566_cov_49.368272	v7vMAG25	95.455	100	101	14566	22	1	28	49	13478	13499	0.17	86	Pseudomonas	0.221983
A01587:61:GW2112241702nd:3:1238:29396:12070	NODE_293_length_13650_cov_121.994483	NODE_293_length_13650_cov_121.994483	NODE_293_length_13650_cov_121.994483	100	100	117	13650	29	0	21	49	8535	8507	5.66e-07	4	Prochlorococcus	0.331
A01587:61:GW2112241702nd:3:1126:14660:6621	NODE_293_length_13650_cov_121.994483	NODE_293_length_13650_cov_121.994483	NODE_293_length_13650_cov_121.994483	100	100	149	13650	149	0	1	149	8616	8468	1.49e-73	4	Prochlorococcus	0.331
A01587:61:GW2112241702nd:3:1207:9200:2988	NODE_293_length_13650_cov_121.994483	NODE_293_length_13650_cov_121.994483	NODE_293_length_13650_cov_121.994483	100	100	149	13650	149	0	1	149	8571	8423	1.49e-73	4	Prochlorococcus	0.331
A01587:61:GW2112241702nd:3:1232:19660:20071	NODE_293_length_13650_cov_121.994483	NODE_293_length_13650_cov_121.994483	NODE_293_length_13650_cov_121.994483	100	100	83	13650	83	0	1	83	8557	8475	3.44e-37	4	Prochlorococcus	0.331
A01587:61:GW2112241702nd:3:1243:31910:26068	NODE_293_length_13650_cov_121.994483	NODE_293_length_13650_cov_121.994483	NODE_293_length_13650_cov_121.994483	100	100	131	13650	131	0	1	131	8558	8428	1.29e-63	4	Prochlorococcus	0.331
A01587:61:GW2112241702nd:3:1340:12599:4398	NODE_293_length_13650_cov_121.994483	NODE_293_length_13650_cov_121.994483	NODE_293_length_13650_cov_121.994483	100	100	133	13650	27	0	22	48	8533	8507	8.58e-06	4	Prochlorococcus	0.331
A01587:61:GW2112241702nd:3:1352:20862:1172	NODE_293_length_13650_cov_121.994483	NODE_293_length_13650_cov_121.994483	NODE_293_length_13650_cov_121.994483	100	100	127	13650	127	0	1	127	8571	8445	2.08e-61	4	Prochlorococcus	0.331
A01587:61:GW2112241702nd:3:1376:11442:22874	NODE_293_length_13650_cov_121.994483	NODE_293_length_13650_cov_121.994483	NODE_293_length_13650_cov_121.994483	100	100	149	13650	149	0	1	149	8561	8413	1.49e-73	4	Prochlorococcus	0.331
A01587:61:GW2112241702nd:3:1426:9534:22200	NODE_293_length_13650_cov_121.994483	NODE_293_length_13650_cov_121.994483	NODE_293_length_13650_cov_121.994483	100	100	149	13650	149	0	1	149	8619	8471	1.49e-73	4	Prochlorococcus	0.331
A01587:61:GW2112241702nd:3:1465:3649:13573	NODE_293_length_13650_cov_121.994483	NODE_293_length_13650_cov_121.994483	NODE_293_length_13650_cov_121.994483	100	100	150	13650	149	0	2	150	8621	8473	1.5e-73	4	Prochlorococcus	0.331
A01587:61:GW2112241702nd:3:1465:3757:15013	NODE_293_length_13650_cov_121.994483	NODE_293_length_13650_cov_121.994483	NODE_293_length_13650_cov_121.994483	100	100	149	13650	149	0	1	149	8621	8473	1.49e-73	4	Prochlorococcus	0.331
A01587:61:GW2112241702nd:3:1471:18078:32925	NODE_293_length_13650_cov_121.994483	NODE_293_length_13650_cov_121.994483	NODE_293_length_13650_cov_121.994483	100	100	149	13650	149	0	1	149	8573	8425	1.49e-73	4	Prochlorococcus	0.331
A01587:61:GW2112241702nd:3:1546:26594:3333	NODE_293_length_13650_cov_121.994483	NODE_293_length_13650_cov_121.994483	NODE_293_length_13650_cov_121.994483	100	100	149	13650	149	0	1	149	8546	8398	1.49e-73	4	Prochlorococcus	0.331
A01587:61:GW2112241702nd:3:1565:1922:17159	NODE_293_length_13650_cov_121.994483	NODE_293_length_13650_cov_121.994483	NODE_293_length_13650_cov_121.994483	100	100	96	13650	96	0	1	96	8564	8469	2.49e-44	4	Prochlorococcus	0.331
A01587:61:GW2112241702nd:3:1567:20745:4695	NODE_293_length_13650_cov_121.994483	NODE_293_length_13650_cov_121.994483	NODE_293_length_13650_cov_121.994483	100	100	149	13650	149	0	1	149	8601	8453	1.49e-73	4	Prochlorococcus	0.331
A01587:61:GW2112241702nd:3:1618:28275:23187	NODE_293_length_13650_cov_121.994483	NODE_293_length_13650_cov_121.994483	NODE_293_length_13650_cov_121.994483	100	100	103	13650	103	0	1	103	8547	8445	3.51e-48	4	Prochlorococcus	0.331
A01587:61:GW2112241702nd:3:1659:4173:33614	NODE_293_length_13650_cov_121.994483	NODE_293_length_13650_cov_121.994483	NODE_293_length_13650_cov_121.994483	100	100	149	13650	149	0	1	149	8647	8499	1.49e-73	4	Prochlorococcus	0.331
A01587:61:GW2112241702nd:3:1659:4363:34444	NODE_293_length_13650_cov_121.994483	NODE_293_length_13650_cov_121.994483	NODE_293_length_13650_cov_121.994483	100	100	149	13650	149	0	1	149	8647	8499	1.49e-73	4	Prochlorococcus	0.331
A01587:61:GW2112241702nd:3:2132:25545:2174	NODE_293_length_13650_cov_121.994483	NODE_293_length_13650_cov_121.994483	NODE_293_length_13650_cov_121.994483	100	100	137	13650	137	0	1	137	8564	8428	6.31e-67	4	Prochlorococcus	0.331
A01587:61:GW2112241702nd:3:2149:23683:21652	NODE_293_length_13650_cov_121.994483	NODE_293_length_13650_cov_121.994483	NODE_293_length_13650_cov_121.994483	100	100	149	13650	149	0	1	149	8534	8386	1.49e-73	4	Prochlorococcus	0.331
A01587:61:GW2112241702nd:3:2149:22978:33395	NODE_293_length_13650_cov_121.994483	NODE_293_length_13650_cov_121.994483	NODE_293_length_13650_cov_121.994483	100	100	149	13650	149	0	1	149	8534	8386	1.49e-73	4	Prochlorococcus	0.331
A01587:61:GW2112241702nd:3:2208:20085:18239	NODE_293_length_13650_cov_121.994483	NODE_293_length_13650_cov_121.994483	NODE_293_length_13650_cov_121.994483	100	100	149	13650	149	0	1	149	8552	8404	1.49e-73	4	Prochlorococcus	0.331
A01587:61:GW2112241702nd:3:2229:6081:18035	NODE_293_length_13650_cov_121.994483	NODE_293_length_13650_cov_121.994483	NODE_293_length_13650_cov_121.994483	100	100	125	13650	125	0	1	125	8550	8426	2.64e-60	4	Prochlorococcus	0.331
A01587:61:GW2112241702nd:3:2231:27064:18427	NODE_293_length_13650_cov_121.994483	NODE_293_length_13650_cov_121.994483	NODE_293_length_13650_cov_121.994483	100	100	149	13650	149	0	1	149	8628	8480	1.49e-73	4	Prochlorococcus	0.331
A01587:61:GW2112241702nd:3:2258:31937:1846	NODE_293_length_13650_cov_121.994483	NODE_293_length_13650_cov_121.994483	NODE_293_length_13650_cov_121.994483	100	100	140	13650	140	0	1	140	8537	8398	1.39e-68	4	Prochlorococcus	0.331
A01587:61:GW2112241702nd:3:2267:30210:6872	NODE_293_length_13650_cov_121.994483	NODE_293_length_13650_cov_121.994483	NODE_293_length_13650_cov_121.994483	100	100	88	13650	88	0	1	88	8539	8452	6.2e-40	4	Prochlorococcus	0.331
A01587:61:GW2112241702nd:3:2334:19651:34021	NODE_293_length_13650_cov_121.994483	NODE_293_length_13650_cov_121.994483	NODE_293_length_13650_cov_121.994483	100	100	141	13650	141	0	1	141	8559	8419	3.91e-69	4	Prochlorococcus	0.331
A01587:61:GW2112241702nd:3:2356:18222:3114	NODE_293_length_13650_cov_121.994483	NODE_293_length_13650_cov_121.994483	NODE_293_length_13650_cov_121.994483	100	100	130	13650	130	0	1	130	8610	8481	4.61e-63	4	Prochlorococcus	0.331
A01587:61:GW2112241702nd:3:2447:11451:13150	NODE_293_length_13650_cov_121.994483	NODE_293_length_13650_cov_121.994483	NODE_293_length_13650_cov_121.994483	100	100	149	13650	149	0	1	149	8538	8390	1.49e-73	4	Prochlorococcus	0.331
A01587:61:GW2112241702nd:3:1168:4806:21371	NODE_293_length_13650_cov_121.994483	NODE_293_length_13650_cov_121.994483	NODE_293_length_13650_cov_121.994483	100	100	102	13650	102	0	1	102	8533	8432	1.25e-47	4	Prochlorococcus	0.331
A01587:61:GW2112241702nd:3:1221:11930:3239	NODE_293_length_13650_cov_121.994483	NODE_293_length_13650_cov_121.994483	NODE_293_length_13650_cov_121.994483	100	100	68	13650	68	0	1	68	8540	8473	5.72e-29	4	Prochlorococcus	0.331
A01587:61:GW2112241702nd:3:1255:25970:34287	NODE_293_length_13650_cov_121.994483	NODE_293_length_13650_cov_121.994483	NODE_293_length_13650_cov_121.994483	100	100	149	13650	149	0	1	149	8611	8463	1.49e-73	4	Prochlorococcus	0.331
A01587:61:GW2112241702nd:3:1376:11442:22874	NODE_293_length_13650_cov_121.994483	NODE_293_length_13650_cov_121.994483	NODE_293_length_13650_cov_121.994483	100	100	143	13650	143	0	1	143	8604	8462	3.07e-70	4	Prochlorococcus	0.331
A01587:61:GW2112241702nd:3:1418:10212:4366	NODE_293_length_13650_cov_121.994483	NODE_293_length_13650_cov_121.994483	NODE_293_length_13650_cov_121.994483	100	100	122	13650	122	0	1	122	8544	8423	1.19e-58	4	Prochlorococcus	0.331
A01587:61:GW2112241702nd:3:1567:20745:4695	NODE_293_length_13650_cov_121.994483	NODE_293_length_13650_cov_121.994483	NODE_293_length_13650_cov_121.994483	100	100	149	13650	149	0	1	149	8644	8496	1.49e-73	4	Prochlorococcus	0.331
A01587:61:GW2112241702nd:3:1638:30418:12524	NODE_293_length_13650_cov_121.994483	NODE_293_length_13650_cov_121.994483	NODE_293_length_13650_cov_121.994483	100	100	139	13650	139	0	1	139	8551	8413	4.97e-68	4	Prochlorococcus	0.331
A01587:61:GW2112241702nd:3:1659:4173:33614	NODE_293_length_13650_cov_121.994483	NODE_293_length_13650_cov_121.994483	NODE_293_length_13650_cov_121.994483	100	100	89	13650	89	0	1	89	8571	8483	1.75e-40	4	Prochlorococcus	0.331
A01587:61:GW2112241702nd:3:1659:3812:34835	NODE_293_length_13650_cov_121.994483	NODE_293_length_13650_cov_121.994483	NODE_293_length_13650_cov_121.994483	100	100	149	13650	149	0	1	149	8631	8483	1.49e-73	4	Prochlorococcus	0.331
A01587:61:GW2112241702nd:3:1659:4363:34444	NODE_293_length_13650_cov_121.994483	NODE_293_length_13650_cov_121.994483	NODE_293_length_13650_cov_121.994483	100	100	149	13650	149	0	1	149	8631	8483	1.49e-73	4	Prochlorococcus	0.331
A01587:61:GW2112241702nd:3:1660:10818:22263	NODE_293_length_13650_cov_121.994483	NODE_293_length_13650_cov_121.994483	NODE_293_length_13650_cov_121.994483	100	100	141	13650	141	0	1	141	8537	8397	3.91e-69	4	Prochlorococcus	0.331
A01587:61:GW2112241702nd:3:2145:1597:6261	NODE_293_length_13650_cov_121.994483	NODE_293_length_13650_cov_121.994483	NODE_293_length_13650_cov_121.994483	100	100	139	13650	139	0	1	139	8597	8459	4.97e-68	4	Prochlorococcus	0.331
A01587:61:GW2112241702nd:3:2145:1787:6026	NODE_293_length_13650_cov_121.994483	NODE_293_length_13650_cov_121.994483	NODE_293_length_13650_cov_121.994483	100	100	149	13650	149	0	1	149	8597	8449	1.49e-73	4	Prochlorococcus	0.331
A01587:61:GW2112241702nd:3:2466:25075:24408	NODE_293_length_13650_cov_121.994483	NODE_293_length_13650_cov_121.994483	NODE_293_length_13650_cov_121.994483	100	100	149	13650	149	0	1	149	8544	8396	1.49e-73	4	Prochlorococcus	0.331
A01587:61:GW2112241702nd:3:2466:25798:24690	NODE_293_length_13650_cov_121.994483	NODE_293_length_13650_cov_121.994483	NODE_293_length_13650_cov_121.994483	100	100	142	13650	142	0	1	142	8544	8403	1.1e-69	4	Prochlorococcus	0.331
A01587:61:GW2112241702nd:3:2534:2998:19085	NODE_293_length_13650_cov_121.994483	NODE_293_length_13650_cov_121.994483	NODE_293_length_13650_cov_121.994483	100	100	149	13650	149	0	1	149	8563	8415	1.49e-73	4	Prochlorococcus	0.331
A01587:61:GW2112241702nd:3:2642:26178:3302	NODE_293_length_13650_cov_121.994483	NODE_293_length_13650_cov_121.994483	NODE_293_length_13650_cov_121.994483	100	100	149	13650	149	0	1	149	8623	8475	1.49e-73	4	Prochlorococcus	0.331
A01587:61:GW2112241702nd:3:2661:20998:34538	NODE_293_length_13650_cov_121.994483	NODE_293_length_13650_cov_121.994483	NODE_293_length_13650_cov_121.994483	100	100	139	13650	139	0	1	139	8597	8459	4.97e-68	4	Prochlorococcus	0.331
A01587:61:GW2112241702nd:3:2236:13024:23328	NODE_293_length_13650_cov_121.994483	NODE_293_length_13650_cov_121.994483	NODE_293_length_13650_cov_121.994483	99.329	100	149	13650	149	1	1	149	8632	8484	6.94e-72	4	Prochlorococcus	0.331
A01587:61:GW2112241702nd:3:1238:29396:12070	NODE_293_length_13650_cov_121.994483	NODE_293_length_13650_cov_121.994483	NODE_293_length_13650_cov_121.994483	96	100	117	13650	25	1	25	49	8321	8297	0.004	4	Prochlorococcus	0.331
A01587:61:GW2112241702nd:3:1349:7419:14184	NODE_293_length_13650_cov_121.994483	NODE_293_length_13650_cov_121.994483	NODE_293_length_13650_cov_121.994483	95.455	100	101	13650	22	1	28	49	8530	8509	0.17	4	Prochlorococcus	0.331
A01587:61:GW2112241702nd:3:1340:12599:4398	NODE_293_length_13650_cov_121.994483	NODE_293_length_13650_cov_121.994483	NODE_293_length_13650_cov_121.994483	95.238	100	133	13650	21	1	113	133	4528	4508	0.86	4	Prochlorococcus	0.331
A01587:61:GW2112241702nd:3:1340:12599:4398	NODE_293_length_13650_cov_121.994483	NODE_293_length_13650_cov_121.994483	NODE_293_length_13650_cov_121.994483	95	100	133	13650	20	1	114	133	7127	7108	3.1	4	Prochlorococcus	0.331
A01587:61:GW2112241702nd:3:1340:12599:4398	NODE_293_length_13650_cov_121.994483	NODE_293_length_13650_cov_121.994483	NODE_293_length_13650_cov_121.994483	93.939	100	133	13650	33	2	24	56	8321	8289	8.58e-06	4	Prochlorococcus	0.331
A01587:61:GW2112241702nd:3:1238:29396:12070	NODE_293_length_13650_cov_121.994483	NODE_293_length_13650_cov_121.994483	NODE_293_length_13650_cov_121.994483	93.103	100	117	13650	29	2	88	116	7124	7096	0.001	4	Prochlorococcus	0.331
A01587:61:GW2112241702nd:3:1340:12599:4398	NODE_293_length_13650_cov_121.994483	NODE_293_length_13650_cov_121.994483	NODE_293_length_13650_cov_121.994483	91.667	100	133	13650	24	2	110	133	8535	8512	0.86	4	Prochlorococcus	0.331
A01587:61:GW2112241702nd:3:2208:20085:18239	NODE_293_length_13650_cov_121.994483	NODE_293_length_13650_cov_121.994483	NODE_293_length_13650_cov_121.994483	91.667	100	149	13650	24	1	123	146	8609	8587	3.6	4	Prochlorococcus	0.331
A01587:61:GW2112241702nd:3:2466:25798:24690	NODE_293_length_13650_cov_121.994483	NODE_293_length_13650_cov_121.994483	NODE_293_length_13650_cov_121.994483	91.667	100	142	13650	24	1	115	138	8609	8587	3.4	4	Prochlorococcus	0.331
A01587:61:GW2112241702nd:3:1126:14660:6621	NODE_293_length_13650_cov_121.994483	NODE_293_length_13650_cov_121.994483	NODE_293_length_13650_cov_121.994483	91.304	100	149	13650	23	2	22	44	8535	8513	3.6	4	Prochlorococcus	0.331
A01587:61:GW2112241702nd:3:1126:14660:6621	NODE_293_length_13650_cov_121.994483	NODE_293_length_13650_cov_121.994483	NODE_293_length_13650_cov_121.994483	91.304	100	149	13650	23	2	82	104	8595	8573	3.6	4	Prochlorococcus	0.331
A01587:61:GW2112241702nd:3:1207:9200:2988	NODE_293_length_13650_cov_121.994483	NODE_293_length_13650_cov_121.994483	NODE_293_length_13650_cov_121.994483	91.304	100	149	13650	23	2	37	59	8595	8573	3.6	4	Prochlorococcus	0.331
A01587:61:GW2112241702nd:3:1232:19660:20071	NODE_293_length_13650_cov_121.994483	NODE_293_length_13650_cov_121.994483	NODE_293_length_13650_cov_121.994483	91.304	100	83	13650	23	2	23	45	8595	8573	1.7	4	Prochlorococcus	0.331
A01587:61:GW2112241702nd:3:1243:31910:26068	NODE_293_length_13650_cov_121.994483	NODE_293_length_13650_cov_121.994483	NODE_293_length_13650_cov_121.994483	91.304	100	131	13650	23	2	24	46	8595	8573	3	4	Prochlorococcus	0.331
A01587:61:GW2112241702nd:3:1352:20862:1172	NODE_293_length_13650_cov_121.994483	NODE_293_length_13650_cov_121.994483	NODE_293_length_13650_cov_121.994483	91.304	100	127	13650	23	2	37	59	8595	8573	2.9	4	Prochlorococcus	0.331
A01587:61:GW2112241702nd:3:1376:11442:22874	NODE_293_length_13650_cov_121.994483	NODE_293_length_13650_cov_121.994483	NODE_293_length_13650_cov_121.994483	91.304	100	149	13650	23	2	27	49	8595	8573	3.6	4	Prochlorococcus	0.331
A01587:61:GW2112241702nd:3:1426:9534:22200	NODE_293_length_13650_cov_121.994483	NODE_293_length_13650_cov_121.994483	NODE_293_length_13650_cov_121.994483	91.304	100	149	13650	23	2	25	47	8535	8513	3.6	4	Prochlorococcus	0.331
A01587:61:GW2112241702nd:3:1426:9534:22200	NODE_293_length_13650_cov_121.994483	NODE_293_length_13650_cov_121.994483	NODE_293_length_13650_cov_121.994483	91.304	100	149	13650	23	2	85	107	8595	8573	3.6	4	Prochlorococcus	0.331
A01587:61:GW2112241702nd:3:1465:3649:13573	NODE_293_length_13650_cov_121.994483	NODE_293_length_13650_cov_121.994483	NODE_293_length_13650_cov_121.994483	91.304	100	150	13650	23	2	28	50	8535	8513	3.6	4	Prochlorococcus	0.331
A01587:61:GW2112241702nd:3:1465:3649:13573	NODE_293_length_13650_cov_121.994483	NODE_293_length_13650_cov_121.994483	NODE_293_length_13650_cov_121.994483	91.304	100	150	13650	23	2	88	110	8595	8573	3.6	4	Prochlorococcus	0.331
A01587:61:GW2112241702nd:3:1465:3757:15013	NODE_293_length_13650_cov_121.994483	NODE_293_length_13650_cov_121.994483	NODE_293_length_13650_cov_121.994483	91.304	100	149	13650	23	2	27	49	8535	8513	3.6	4	Prochlorococcus	0.331
A01587:61:GW2112241702nd:3:1465:3757:15013	NODE_293_length_13650_cov_121.994483	NODE_293_length_13650_cov_121.994483	NODE_293_length_13650_cov_121.994483	91.304	100	149	13650	23	2	87	109	8595	8573	3.6	4	Prochlorococcus	0.331
A01587:61:GW2112241702nd:3:1471:18078:32925	NODE_293_length_13650_cov_121.994483	NODE_293_length_13650_cov_121.994483	NODE_293_length_13650_cov_121.994483	91.304	100	149	13650	23	2	39	61	8595	8573	3.6	4	Prochlorococcus	0.331
A01587:61:GW2112241702nd:3:1546:26594:3333	NODE_293_length_13650_cov_121.994483	NODE_293_length_13650_cov_121.994483	NODE_293_length_13650_cov_121.994483	91.304	100	149	13650	23	2	12	34	8595	8573	3.6	4	Prochlorococcus	0.331
A01587:61:GW2112241702nd:3:1565:1922:17159	NODE_293_length_13650_cov_121.994483	NODE_293_length_13650_cov_121.994483	NODE_293_length_13650_cov_121.994483	91.304	100	96	13650	23	2	30	52	8595	8573	2.1	4	Prochlorococcus	0.331
A01587:61:GW2112241702nd:3:1567:20745:4695	NODE_293_length_13650_cov_121.994483	NODE_293_length_13650_cov_121.994483	NODE_293_length_13650_cov_121.994483	91.304	100	149	13650	23	2	7	29	8535	8513	3.6	4	Prochlorococcus	0.331
A01587:61:GW2112241702nd:3:1567:20745:4695	NODE_293_length_13650_cov_121.994483	NODE_293_length_13650_cov_121.994483	NODE_293_length_13650_cov_121.994483	91.304	100	149	13650	23	2	67	89	8595	8573	3.6	4	Prochlorococcus	0.331
A01587:61:GW2112241702nd:3:1618:28275:23187	NODE_293_length_13650_cov_121.994483	NODE_293_length_13650_cov_121.994483	NODE_293_length_13650_cov_121.994483	91.304	100	103	13650	23	2	13	35	8595	8573	2.3	4	Prochlorococcus	0.331
A01587:61:GW2112241702nd:3:1659:4173:33614	NODE_293_length_13650_cov_121.994483	NODE_293_length_13650_cov_121.994483	NODE_293_length_13650_cov_121.994483	91.304	100	149	13650	23	2	53	75	8535	8513	3.6	4	Prochlorococcus	0.331
A01587:61:GW2112241702nd:3:1659:4173:33614	NODE_293_length_13650_cov_121.994483	NODE_293_length_13650_cov_121.994483	NODE_293_length_13650_cov_121.994483	91.304	100	149	13650	23	2	113	135	8595	8573	3.6	4	Prochlorococcus	0.331
A01587:61:GW2112241702nd:3:1659:4363:34444	NODE_293_length_13650_cov_121.994483	NODE_293_length_13650_cov_121.994483	NODE_293_length_13650_cov_121.994483	91.304	100	149	13650	23	2	53	75	8535	8513	3.6	4	Prochlorococcus	0.331
A01587:61:GW2112241702nd:3:1659:4363:34444	NODE_293_length_13650_cov_121.994483	NODE_293_length_13650_cov_121.994483	NODE_293_length_13650_cov_121.994483	91.304	100	149	13650	23	2	113	135	8595	8573	3.6	4	Prochlorococcus	0.331
A01587:61:GW2112241702nd:3:2132:25545:2174	NODE_293_length_13650_cov_121.994483	NODE_293_length_13650_cov_121.994483	NODE_293_length_13650_cov_121.994483	91.304	100	137	13650	23	2	30	52	8595	8573	3.2	4	Prochlorococcus	0.331
A01587:61:GW2112241702nd:3:2208:20085:18239	NODE_293_length_13650_cov_121.994483	NODE_293_length_13650_cov_121.994483	NODE_293_length_13650_cov_121.994483	91.304	100	149	13650	23	2	18	40	8595	8573	3.6	4	Prochlorococcus	0.331
A01587:61:GW2112241702nd:3:2229:6081:18035	NODE_293_length_13650_cov_121.994483	NODE_293_length_13650_cov_121.994483	NODE_293_length_13650_cov_121.994483	91.304	100	125	13650	23	2	16	38	8595	8573	2.9	4	Prochlorococcus	0.331
A01587:61:GW2112241702nd:3:2231:27064:18427	NODE_293_length_13650_cov_121.994483	NODE_293_length_13650_cov_121.994483	NODE_293_length_13650_cov_121.994483	91.304	100	149	13650	23	2	34	56	8535	8513	3.6	4	Prochlorococcus	0.331
A01587:61:GW2112241702nd:3:2231:27064:18427	NODE_293_length_13650_cov_121.994483	NODE_293_length_13650_cov_121.994483	NODE_293_length_13650_cov_121.994483	91.304	100	149	13650	23	2	94	116	8595	8573	3.6	4	Prochlorococcus	0.331
A01587:61:GW2112241702nd:3:2236:13024:23328	NODE_293_length_13650_cov_121.994483	NODE_293_length_13650_cov_121.994483	NODE_293_length_13650_cov_121.994483	91.304	100	149	13650	23	2	38	60	8535	8513	3.6	4	Prochlorococcus	0.331
A01587:61:GW2112241702nd:3:2236:13024:23328	NODE_293_length_13650_cov_121.994483	NODE_293_length_13650_cov_121.994483	NODE_293_length_13650_cov_121.994483	91.304	100	149	13650	23	2	98	120	8595	8573	3.6	4	Prochlorococcus	0.331
A01587:61:GW2112241702nd:3:2258:31937:1846	NODE_293_length_13650_cov_121.994483	NODE_293_length_13650_cov_121.994483	NODE_293_length_13650_cov_121.994483	91.304	100	140	13650	23	2	3	25	8595	8573	3.3	4	Prochlorococcus	0.331
A01587:61:GW2112241702nd:3:2267:30210:6872	NODE_293_length_13650_cov_121.994483	NODE_293_length_13650_cov_121.994483	NODE_293_length_13650_cov_121.994483	91.304	100	88	13650	23	2	5	27	8595	8573	1.8	4	Prochlorococcus	0.331
A01587:61:GW2112241702nd:3:2334:19651:34021	NODE_293_length_13650_cov_121.994483	NODE_293_length_13650_cov_121.994483	NODE_293_length_13650_cov_121.994483	91.304	100	141	13650	23	2	25	47	8595	8573	3.3	4	Prochlorococcus	0.331
A01587:61:GW2112241702nd:3:2356:18222:3114	NODE_293_length_13650_cov_121.994483	NODE_293_length_13650_cov_121.994483	NODE_293_length_13650_cov_121.994483	91.304	100	130	13650	23	2	16	38	8535	8513	3	4	Prochlorococcus	0.331
A01587:61:GW2112241702nd:3:2356:18222:3114	NODE_293_length_13650_cov_121.994483	NODE_293_length_13650_cov_121.994483	NODE_293_length_13650_cov_121.994483	91.304	100	130	13650	23	2	76	98	8595	8573	3	4	Prochlorococcus	0.331
A01587:61:GW2112241702nd:3:2447:11451:13150	NODE_293_length_13650_cov_121.994483	NODE_293_length_13650_cov_121.994483	NODE_293_length_13650_cov_121.994483	91.304	100	149	13650	23	2	4	26	8595	8573	3.6	4	Prochlorococcus	0.331
A01587:61:GW2112241702nd:3:1221:11930:3239	NODE_293_length_13650_cov_121.994483	NODE_293_length_13650_cov_121.994483	NODE_293_length_13650_cov_121.994483	91.304	100	68	13650	23	2	6	28	8595	8573	1.3	4	Prochlorococcus	0.331
A01587:61:GW2112241702nd:3:1255:25970:34287	NODE_293_length_13650_cov_121.994483	NODE_293_length_13650_cov_121.994483	NODE_293_length_13650_cov_121.994483	91.304	100	149	13650	23	2	17	39	8535	8513	3.6	4	Prochlorococcus	0.331
A01587:61:GW2112241702nd:3:1255:25970:34287	NODE_293_length_13650_cov_121.994483	NODE_293_length_13650_cov_121.994483	NODE_293_length_13650_cov_121.994483	91.304	100	149	13650	23	2	77	99	8595	8573	3.6	4	Prochlorococcus	0.331
A01587:61:GW2112241702nd:3:1376:11442:22874	NODE_293_length_13650_cov_121.994483	NODE_293_length_13650_cov_121.994483	NODE_293_length_13650_cov_121.994483	91.304	100	143	13650	23	2	10	32	8535	8513	3.4	4	Prochlorococcus	0.331
A01587:61:GW2112241702nd:3:1376:11442:22874	NODE_293_length_13650_cov_121.994483	NODE_293_length_13650_cov_121.994483	NODE_293_length_13650_cov_121.994483	91.304	100	143	13650	23	2	70	92	8595	8573	3.4	4	Prochlorococcus	0.331
A01587:61:GW2112241702nd:3:1418:10212:4366	NODE_293_length_13650_cov_121.994483	NODE_293_length_13650_cov_121.994483	NODE_293_length_13650_cov_121.994483	91.304	100	122	13650	23	2	10	32	8595	8573	2.8	4	Prochlorococcus	0.331
A01587:61:GW2112241702nd:3:1567:20745:4695	NODE_293_length_13650_cov_121.994483	NODE_293_length_13650_cov_121.994483	NODE_293_length_13650_cov_121.994483	91.304	100	149	13650	23	2	50	72	8535	8513	3.6	4	Prochlorococcus	0.331
A01587:61:GW2112241702nd:3:1567:20745:4695	NODE_293_length_13650_cov_121.994483	NODE_293_length_13650_cov_121.994483	NODE_293_length_13650_cov_121.994483	91.304	100	149	13650	23	2	110	132	8595	8573	3.6	4	Prochlorococcus	0.331
A01587:61:GW2112241702nd:3:1638:30418:12524	NODE_293_length_13650_cov_121.994483	NODE_293_length_13650_cov_121.994483	NODE_293_length_13650_cov_121.994483	91.304	100	139	13650	23	2	17	39	8595	8573	3.3	4	Prochlorococcus	0.331
A01587:61:GW2112241702nd:3:1659:4173:33614	NODE_293_length_13650_cov_121.994483	NODE_293_length_13650_cov_121.994483	NODE_293_length_13650_cov_121.994483	91.304	100	89	13650	23	2	37	59	8595	8573	1.9	4	Prochlorococcus	0.331
A01587:61:GW2112241702nd:3:1659:3812:34835	NODE_293_length_13650_cov_121.994483	NODE_293_length_13650_cov_121.994483	NODE_293_length_13650_cov_121.994483	91.304	100	149	13650	23	2	37	59	8535	8513	3.6	4	Prochlorococcus	0.331
A01587:61:GW2112241702nd:3:1659:3812:34835	NODE_293_length_13650_cov_121.994483	NODE_293_length_13650_cov_121.994483	NODE_293_length_13650_cov_121.994483	91.304	100	149	13650	23	2	97	119	8595	8573	3.6	4	Prochlorococcus	0.331
A01587:61:GW2112241702nd:3:1659:4363:34444	NODE_293_length_13650_cov_121.994483	NODE_293_length_13650_cov_121.994483	NODE_293_length_13650_cov_121.994483	91.304	100	149	13650	23	2	37	59	8535	8513	3.6	4	Prochlorococcus	0.331
A01587:61:GW2112241702nd:3:1659:4363:34444	NODE_293_length_13650_cov_121.994483	NODE_293_length_13650_cov_121.994483	NODE_293_length_13650_cov_121.994483	91.304	100	149	13650	23	2	97	119	8595	8573	3.6	4	Prochlorococcus	0.331
A01587:61:GW2112241702nd:3:1660:10818:22263	NODE_293_length_13650_cov_121.994483	NODE_293_length_13650_cov_121.994483	NODE_293_length_13650_cov_121.994483	91.304	100	141	13650	23	2	3	25	8595	8573	3.3	4	Prochlorococcus	0.331
A01587:61:GW2112241702nd:3:2145:1597:6261	NODE_293_length_13650_cov_121.994483	NODE_293_length_13650_cov_121.994483	NODE_293_length_13650_cov_121.994483	91.304	100	139	13650	23	2	3	25	8535	8513	3.3	4	Prochlorococcus	0.331
A01587:61:GW2112241702nd:3:2145:1597:6261	NODE_293_length_13650_cov_121.994483	NODE_293_length_13650_cov_121.994483	NODE_293_length_13650_cov_121.994483	91.304	100	139	13650	23	2	63	85	8595	8573	3.3	4	Prochlorococcus	0.331
A01587:61:GW2112241702nd:3:2145:1787:6026	NODE_293_length_13650_cov_121.994483	NODE_293_length_13650_cov_121.994483	NODE_293_length_13650_cov_121.994483	91.304	100	149	13650	23	2	3	25	8535	8513	3.6	4	Prochlorococcus	0.331
A01587:61:GW2112241702nd:3:2145:1787:6026	NODE_293_length_13650_cov_121.994483	NODE_293_length_13650_cov_121.994483	NODE_293_length_13650_cov_121.994483	91.304	100	149	13650	23	2	63	85	8595	8573	3.6	4	Prochlorococcus	0.331
A01587:61:GW2112241702nd:3:2466:25075:24408	NODE_293_length_13650_cov_121.994483	NODE_293_length_13650_cov_121.994483	NODE_293_length_13650_cov_121.994483	91.304	100	149	13650	23	2	10	32	8595	8573	3.6	4	Prochlorococcus	0.331
A01587:61:GW2112241702nd:3:2466:25798:24690	NODE_293_length_13650_cov_121.994483	NODE_293_length_13650_cov_121.994483	NODE_293_length_13650_cov_121.994483	91.304	100	142	13650	23	2	10	32	8595	8573	3.4	4	Prochlorococcus	0.331
A01587:61:GW2112241702nd:3:2534:2998:19085	NODE_293_length_13650_cov_121.994483	NODE_293_length_13650_cov_121.994483	NODE_293_length_13650_cov_121.994483	91.304	100	149	13650	23	2	29	51	8595	8573	3.6	4	Prochlorococcus	0.331
A01587:61:GW2112241702nd:3:2642:26178:3302	NODE_293_length_13650_cov_121.994483	NODE_293_length_13650_cov_121.994483	NODE_293_length_13650_cov_121.994483	91.304	100	149	13650	23	2	29	51	8535	8513	3.6	4	Prochlorococcus	0.331
A01587:61:GW2112241702nd:3:2642:26178:3302	NODE_293_length_13650_cov_121.994483	NODE_293_length_13650_cov_121.994483	NODE_293_length_13650_cov_121.994483	91.304	100	149	13650	23	2	89	111	8595	8573	3.6	4	Prochlorococcus	0.331
A01587:61:GW2112241702nd:3:2661:20998:34538	NODE_293_length_13650_cov_121.994483	NODE_293_length_13650_cov_121.994483	NODE_293_length_13650_cov_121.994483	91.304	100	139	13650	23	2	3	25	8535	8513	3.3	4	Prochlorococcus	0.331
A01587:61:GW2112241702nd:3:2661:20998:34538	NODE_293_length_13650_cov_121.994483	NODE_293_length_13650_cov_121.994483	NODE_293_length_13650_cov_121.994483	91.304	100	139	13650	23	2	63	85	8595	8573	3.3	4	Prochlorococcus	0.331
A01587:61:GW2112241702nd:3:1238:29396:12070	NODE_293_length_13650_cov_121.994483	NODE_293_length_13650_cov_121.994483	NODE_293_length_13650_cov_121.994483	90.909	100	117	13650	22	2	28	49	7124	7103	9.5	4	Prochlorococcus	0.331
A01587:61:GW2112241702nd:3:1376:11442:22874	NODE_293_length_13650_cov_121.994483	NODE_293_length_13650_cov_121.994483	NODE_293_length_13650_cov_121.994483	88.889	100	143	13650	27	2	2	28	6989	6964	3.4	4	Prochlorococcus	0.331
A01587:61:GW2112241702nd:3:1310:32334:13808	NODE_316_length_13489_cov_4.737606	NODE_316_length_13489_cov_4.737606	NODE_316_length_13489_cov_4.737606	100	100	72	13489	20	0	41	60	11819	11838	0.03	1139	Mycoplasma	0.093
A01587:61:GW2112241702nd:3:1254:6931:2378	NODE_316_length_13489_cov_4.737606	NODE_316_length_13489_cov_4.737606	NODE_316_length_13489_cov_4.737606	96	100	149	13489	25	1	33	57	11814	11838	0.006	1139	Mycoplasma	0.093
A01587:61:GW2112241702nd:3:2645:19388:7733	NODE_316_length_13489_cov_4.737606	NODE_316_length_13489_cov_4.737606	NODE_316_length_13489_cov_4.737606	95.833	100	150	13489	24	1	61	84	3850	3827	0.021	1139	Mycoplasma	0.093
A01587:61:GW2112241702nd:3:1206:22055:26224	NODE_316_length_13489_cov_4.737606	NODE_316_length_13489_cov_4.737606	NODE_316_length_13489_cov_4.737606	95.238	100	149	13489	21	1	4	24	9847	9867	0.99	1139	Mycoplasma	0.093
A01587:61:GW2112241702nd:3:2439:11125:24486	NODE_316_length_13489_cov_4.737606	NODE_316_length_13489_cov_4.737606	NODE_316_length_13489_cov_4.737606	95.238	100	81	13489	21	1	48	68	9847	9867	0.45	1139	Mycoplasma	0.093
A01587:61:GW2112241702nd:3:1575:10963:26459	NODE_316_length_13489_cov_4.737606	NODE_316_length_13489_cov_4.737606	NODE_316_length_13489_cov_4.737606	95.238	100	149	13489	21	1	39	59	3214	3234	0.99	1139	Mycoplasma	0.093
A01587:61:GW2112241702nd:3:1575:10963:26459	NODE_316_length_13489_cov_4.737606	NODE_316_length_13489_cov_4.737606	NODE_316_length_13489_cov_4.737606	95.238	100	149	13489	21	1	112	132	9578	9598	0.99	1139	Mycoplasma	0.093
A01587:61:GW2112241702nd:3:1141:17472:16157	NODE_316_length_13489_cov_4.737606	NODE_316_length_13489_cov_4.737606	NODE_316_length_13489_cov_4.737606	95.238	100	140	13489	21	1	24	44	4150	4170	0.92	1139	Mycoplasma	0.093
A01587:61:GW2112241702nd:3:1141:17472:16157	NODE_316_length_13489_cov_4.737606	NODE_316_length_13489_cov_4.737606	NODE_316_length_13489_cov_4.737606	95.238	100	140	13489	21	1	105	125	4150	4170	0.92	1139	Mycoplasma	0.093
A01587:61:GW2112241702nd:3:1329:30373:25598	NODE_316_length_13489_cov_4.737606	NODE_316_length_13489_cov_4.737606	NODE_316_length_13489_cov_4.737606	95.238	100	149	13489	21	1	33	53	4150	4170	0.99	1139	Mycoplasma	0.093
A01587:61:GW2112241702nd:3:1329:30373:25598	NODE_316_length_13489_cov_4.737606	NODE_316_length_13489_cov_4.737606	NODE_316_length_13489_cov_4.737606	95.238	100	149	13489	21	1	114	134	4150	4170	0.99	1139	Mycoplasma	0.093
A01587:61:GW2112241702nd:3:1329:30481:25786	NODE_316_length_13489_cov_4.737606	NODE_316_length_13489_cov_4.737606	NODE_316_length_13489_cov_4.737606	95.238	100	150	13489	21	1	33	53	4150	4170	1	1139	Mycoplasma	0.093
A01587:61:GW2112241702nd:3:1329:30481:25786	NODE_316_length_13489_cov_4.737606	NODE_316_length_13489_cov_4.737606	NODE_316_length_13489_cov_4.737606	95.238	100	150	13489	21	1	114	134	4150	4170	1	1139	Mycoplasma	0.093
A01587:61:GW2112241702nd:3:1625:18774:7200	NODE_316_length_13489_cov_4.737606	NODE_316_length_13489_cov_4.737606	NODE_316_length_13489_cov_4.737606	95.238	100	144	13489	21	1	81	101	4150	4170	0.95	1139	Mycoplasma	0.093
A01587:61:GW2112241702nd:3:2129:4182:19914	NODE_316_length_13489_cov_4.737606	NODE_316_length_13489_cov_4.737606	NODE_316_length_13489_cov_4.737606	95.238	100	150	13489	21	1	110	130	7307	7327	1	1139	Mycoplasma	0.093
A01587:61:GW2112241702nd:3:1226:11162:17315	NODE_316_length_13489_cov_4.737606	NODE_316_length_13489_cov_4.737606	NODE_316_length_13489_cov_4.737606	95.238	100	146	13489	21	1	105	125	5773	5793	0.97	1139	Mycoplasma	0.093
A01587:61:GW2112241702nd:3:2219:11351:30264	NODE_316_length_13489_cov_4.737606	NODE_316_length_13489_cov_4.737606	NODE_316_length_13489_cov_4.737606	95.238	100	149	13489	21	1	109	129	5773	5793	0.99	1139	Mycoplasma	0.093
A01587:61:GW2112241702nd:3:2215:28926:29637	NODE_316_length_13489_cov_4.737606	NODE_316_length_13489_cov_4.737606	NODE_316_length_13489_cov_4.737606	95.238	100	149	13489	21	1	96	116	5773	5793	0.99	1139	Mycoplasma	0.093
A01587:61:GW2112241702nd:3:1206:22055:26224	NODE_316_length_13489_cov_4.737606	NODE_316_length_13489_cov_4.737606	NODE_316_length_13489_cov_4.737606	95	100	149	13489	20	1	5	24	3749	3768	3.6	1139	Mycoplasma	0.093
A01587:61:GW2112241702nd:3:2439:11125:24486	NODE_316_length_13489_cov_4.737606	NODE_316_length_13489_cov_4.737606	NODE_316_length_13489_cov_4.737606	95	100	81	13489	20	1	49	68	3749	3768	1.6	1139	Mycoplasma	0.093
A01587:61:GW2112241702nd:3:2439:11125:24486	NODE_316_length_13489_cov_4.737606	NODE_316_length_13489_cov_4.737606	NODE_316_length_13489_cov_4.737606	95	100	81	13489	20	1	49	68	9218	9237	1.6	1139	Mycoplasma	0.093
A01587:61:GW2112241702nd:3:1625:18774:7200	NODE_316_length_13489_cov_4.737606	NODE_316_length_13489_cov_4.737606	NODE_316_length_13489_cov_4.737606	95	100	144	13489	20	1	1	20	4151	4170	3.4	1139	Mycoplasma	0.093
A01587:61:GW2112241702nd:3:2129:4182:19914	NODE_316_length_13489_cov_4.737606	NODE_316_length_13489_cov_4.737606	NODE_316_length_13489_cov_4.737606	95	100	150	13489	20	1	2	21	8831	8850	3.6	1139	Mycoplasma	0.093
A01587:61:GW2112241702nd:3:1254:6931:2378	NODE_316_length_13489_cov_4.737606	NODE_316_length_13489_cov_4.737606	NODE_316_length_13489_cov_4.737606	95	100	149	13489	20	1	128	147	3827	3846	3.6	1139	Mycoplasma	0.093
A01587:61:GW2112241702nd:3:2129:4182:19914	NODE_316_length_13489_cov_4.737606	NODE_316_length_13489_cov_4.737606	NODE_316_length_13489_cov_4.737606	92.593	100	150	13489	27	1	106	131	7716	7742	0.077	1139	Mycoplasma	0.093
A01587:61:GW2112241702nd:3:1457:14425:2018	NODE_316_length_13489_cov_4.737606	NODE_316_length_13489_cov_4.737606	NODE_316_length_13489_cov_4.737606	92.308	100	149	13489	26	2	98	123	7232	7207	0.077	1139	Mycoplasma	0.093
A01587:61:GW2112241702nd:3:2105:17978:16344	NODE_316_length_13489_cov_4.737606	NODE_316_length_13489_cov_4.737606	NODE_316_length_13489_cov_4.737606	92	100	79	13489	25	0	30	53	4681	4704	0.44	1139	Mycoplasma	0.093
A01587:61:GW2112241702nd:3:2129:4182:19914	NODE_316_length_13489_cov_4.737606	NODE_316_length_13489_cov_4.737606	NODE_316_length_13489_cov_4.737606	92	100	150	13489	25	2	116	140	4256	4280	0.28	1139	Mycoplasma	0.093
A01587:61:GW2112241702nd:3:2645:19388:7733	NODE_316_length_13489_cov_4.737606	NODE_316_length_13489_cov_4.737606	NODE_316_length_13489_cov_4.737606	92	100	150	13489	25	2	61	85	3229	3205	0.28	1139	Mycoplasma	0.093
A01587:61:GW2112241702nd:3:2645:19388:7733	NODE_316_length_13489_cov_4.737606	NODE_316_length_13489_cov_4.737606	NODE_316_length_13489_cov_4.737606	92	100	150	13489	25	2	56	80	3372	3348	0.28	1139	Mycoplasma	0.093
A01587:61:GW2112241702nd:3:1226:11162:17315	NODE_316_length_13489_cov_4.737606	NODE_316_length_13489_cov_4.737606	NODE_316_length_13489_cov_4.737606	92	100	146	13489	25	2	101	125	11814	11838	0.27	1139	Mycoplasma	0.093
A01587:61:GW2112241702nd:3:2219:11351:30264	NODE_316_length_13489_cov_4.737606	NODE_316_length_13489_cov_4.737606	NODE_316_length_13489_cov_4.737606	92	100	149	13489	25	2	105	129	11814	11838	0.28	1139	Mycoplasma	0.093
A01587:61:GW2112241702nd:3:2215:28926:29637	NODE_316_length_13489_cov_4.737606	NODE_316_length_13489_cov_4.737606	NODE_316_length_13489_cov_4.737606	92	100	149	13489	25	2	92	116	11814	11838	0.28	1139	Mycoplasma	0.093
A01587:61:GW2112241702nd:3:2439:11125:24486	NODE_316_length_13489_cov_4.737606	NODE_316_length_13489_cov_4.737606	NODE_316_length_13489_cov_4.737606	91.667	100	81	13489	24	0	1	23	5348	5370	1.6	1139	Mycoplasma	0.093
A01587:61:GW2112241702nd:3:2220:7066:2049	NODE_316_length_13489_cov_4.737606	NODE_316_length_13489_cov_4.737606	NODE_316_length_13489_cov_4.737606	91.667	100	149	13489	24	2	73	96	3205	3228	0.99	1139	Mycoplasma	0.093
A01587:61:GW2112241702nd:3:1141:17472:16157	NODE_316_length_13489_cov_4.737606	NODE_316_length_13489_cov_4.737606	NODE_316_length_13489_cov_4.737606	91.667	100	140	13489	24	2	79	102	3827	3850	0.92	1139	Mycoplasma	0.093
A01587:61:GW2112241702nd:3:1329:30373:25598	NODE_316_length_13489_cov_4.737606	NODE_316_length_13489_cov_4.737606	NODE_316_length_13489_cov_4.737606	91.667	100	149	13489	24	2	88	111	3827	3850	0.99	1139	Mycoplasma	0.093
A01587:61:GW2112241702nd:3:1329:30481:25786	NODE_316_length_13489_cov_4.737606	NODE_316_length_13489_cov_4.737606	NODE_316_length_13489_cov_4.737606	91.667	100	150	13489	24	2	88	111	3827	3850	1	1139	Mycoplasma	0.093
A01587:61:GW2112241702nd:3:1625:18774:7200	NODE_316_length_13489_cov_4.737606	NODE_316_length_13489_cov_4.737606	NODE_316_length_13489_cov_4.737606	91.667	100	144	13489	24	2	25	48	3824	3847	0.95	1139	Mycoplasma	0.093
A01587:61:GW2112241702nd:3:1625:18774:7200	NODE_316_length_13489_cov_4.737606	NODE_316_length_13489_cov_4.737606	NODE_316_length_13489_cov_4.737606	91.667	100	144	13489	24	2	106	129	3824	3847	0.95	1139	Mycoplasma	0.093
A01587:61:GW2112241702nd:3:1625:18774:7200	NODE_316_length_13489_cov_4.737606	NODE_316_length_13489_cov_4.737606	NODE_316_length_13489_cov_4.737606	91.667	100	144	13489	24	2	55	78	3827	3850	0.95	1139	Mycoplasma	0.093
A01587:61:GW2112241702nd:3:2129:4182:19914	NODE_316_length_13489_cov_4.737606	NODE_316_length_13489_cov_4.737606	NODE_316_length_13489_cov_4.737606	91.667	100	150	13489	24	1	1	24	9578	9600	3.6	1139	Mycoplasma	0.093
A01587:61:GW2112241702nd:3:2645:19388:7733	NODE_316_length_13489_cov_4.737606	NODE_316_length_13489_cov_4.737606	NODE_316_length_13489_cov_4.737606	91.667	100	150	13489	24	2	61	84	3220	3197	1	1139	Mycoplasma	0.093
A01587:61:GW2112241702nd:3:1226:11162:17315	NODE_316_length_13489_cov_4.737606	NODE_316_length_13489_cov_4.737606	NODE_316_length_13489_cov_4.737606	91.667	100	146	13489	24	2	25	48	10802	10825	0.97	1139	Mycoplasma	0.093
A01587:61:GW2112241702nd:3:2215:28926:29637	NODE_316_length_13489_cov_4.737606	NODE_316_length_13489_cov_4.737606	NODE_316_length_13489_cov_4.737606	91.667	100	149	13489	24	2	16	39	10802	10825	0.99	1139	Mycoplasma	0.093
A01587:61:GW2112241702nd:3:1254:6931:2378	NODE_316_length_13489_cov_4.737606	NODE_316_length_13489_cov_4.737606	NODE_316_length_13489_cov_4.737606	91.667	100	149	13489	24	2	35	58	11294	11317	0.99	1139	Mycoplasma	0.093
A01587:61:GW2112241702nd:3:1141:17472:16157	NODE_316_length_13489_cov_4.737606	NODE_316_length_13489_cov_4.737606	NODE_316_length_13489_cov_4.737606	91.304	100	140	13489	23	2	40	62	4580	4602	3.3	1139	Mycoplasma	0.093
A01587:61:GW2112241702nd:3:1329:30373:25598	NODE_316_length_13489_cov_4.737606	NODE_316_length_13489_cov_4.737606	NODE_316_length_13489_cov_4.737606	91.304	100	149	13489	23	2	49	71	4580	4602	3.6	1139	Mycoplasma	0.093
A01587:61:GW2112241702nd:3:1329:30481:25786	NODE_316_length_13489_cov_4.737606	NODE_316_length_13489_cov_4.737606	NODE_316_length_13489_cov_4.737606	91.304	100	150	13489	23	2	49	71	4580	4602	3.6	1139	Mycoplasma	0.093
A01587:61:GW2112241702nd:3:1625:18774:7200	NODE_316_length_13489_cov_4.737606	NODE_316_length_13489_cov_4.737606	NODE_316_length_13489_cov_4.737606	91.304	100	144	13489	23	2	16	38	4580	4602	3.4	1139	Mycoplasma	0.093
A01587:61:GW2112241702nd:3:1625:18774:7200	NODE_316_length_13489_cov_4.737606	NODE_316_length_13489_cov_4.737606	NODE_316_length_13489_cov_4.737606	91.304	100	144	13489	23	2	97	119	4580	4602	3.4	1139	Mycoplasma	0.093
A01587:61:GW2112241702nd:3:1310:32334:13808	NODE_316_length_13489_cov_4.737606	NODE_316_length_13489_cov_4.737606	NODE_316_length_13489_cov_4.737606	91.304	100	72	13489	23	2	41	63	4682	4704	1.4	1139	Mycoplasma	0.093
A01587:61:GW2112241702nd:3:2129:4182:19914	NODE_316_length_13489_cov_4.737606	NODE_316_length_13489_cov_4.737606	NODE_316_length_13489_cov_4.737606	91.304	100	150	13489	23	2	2	24	9182	9204	3.6	1139	Mycoplasma	0.093
A01587:61:GW2112241702nd:3:2219:7771:36933	NODE_316_length_13489_cov_4.737606	NODE_316_length_13489_cov_4.737606	NODE_316_length_13489_cov_4.737606	90.909	100	88	13489	22	2	20	41	4348	4369	6.6	1139	Mycoplasma	0.093
A01587:61:GW2112241702nd:3:1310:32334:13808	NODE_316_length_13489_cov_4.737606	NODE_316_length_13489_cov_4.737606	NODE_316_length_13489_cov_4.737606	90.909	100	72	13489	22	2	41	62	4466	4487	5	1139	Mycoplasma	0.093
A01587:61:GW2112241702nd:3:1310:32334:13808	NODE_316_length_13489_cov_4.737606	NODE_316_length_13489_cov_4.737606	NODE_316_length_13489_cov_4.737606	90.909	100	72	13489	22	2	41	62	6605	6626	5	1139	Mycoplasma	0.093
A01587:61:GW2112241702nd:3:2129:4182:19914	NODE_316_length_13489_cov_4.737606	NODE_316_length_13489_cov_4.737606	NODE_316_length_13489_cov_4.737606	90.323	100	150	13489	31	2	110	139	8660	8690	0.021	1139	Mycoplasma	0.093
A01587:61:GW2112241702nd:3:1310:32334:13808	NODE_316_length_13489_cov_4.737606	NODE_316_length_13489_cov_4.737606	NODE_316_length_13489_cov_4.737606	88.889	100	72	13489	36	2	23	57	4682	4716	0.000645	1139	Mycoplasma	0.093
A01587:61:GW2112241702nd:3:2645:19388:7733	NODE_316_length_13489_cov_4.737606	NODE_316_length_13489_cov_4.737606	NODE_316_length_13489_cov_4.737606	88.889	100	150	13489	27	1	50	75	9783	9758	3.6	1139	Mycoplasma	0.093
A01587:61:GW2112241702nd:3:1457:14425:2018	NODE_316_length_13489_cov_4.737606	NODE_316_length_13489_cov_4.737606	NODE_316_length_13489_cov_4.737606	88.889	100	149	13489	27	1	63	88	3229	3204	3.6	1139	Mycoplasma	0.093
A01587:61:GW2112241702nd:3:1475:15356:30874	NODE_316_length_13489_cov_4.737606	NODE_316_length_13489_cov_4.737606	NODE_316_length_13489_cov_4.737606	88.235	100	141	13489	34	2	2	34	6521	6553	0.02	1139	Mycoplasma	0.093
A01587:61:GW2112241702nd:3:1540:9335:12148	NODE_316_length_13489_cov_4.737606	NODE_316_length_13489_cov_4.737606	NODE_316_length_13489_cov_4.737606	87.879	100	136	13489	33	2	65	96	4175	4206	0.069	1139	Mycoplasma	0.093
A01587:61:GW2112241702nd:3:1206:22055:26224	NODE_316_length_13489_cov_4.737606	NODE_316_length_13489_cov_4.737606	NODE_316_length_13489_cov_4.737606	87.5	100	149	13489	32	2	113	143	4223	4253	0.28	1139	Mycoplasma	0.093
A01587:61:GW2112241702nd:3:2105:17978:16344	NODE_316_length_13489_cov_4.737606	NODE_316_length_13489_cov_4.737606	NODE_316_length_13489_cov_4.737606	87.5	100	79	13489	32	2	49	79	8840	8870	0.12	1139	Mycoplasma	0.093
A01587:61:GW2112241702nd:3:1126:14660:6621	NODE_339_length_16248_cov_225.484592	NODE_339_length_16248_cov_225.484592	NODE_339_length_16248_cov_225.484592	100	100	149	16248	149	0	1	149	8995	9143	1.49e-73	3	Prochlorococcus	0.308
A01587:61:GW2112241702nd:3:1207:9200:2988	NODE_339_length_16248_cov_225.484592	NODE_339_length_16248_cov_225.484592	NODE_339_length_16248_cov_225.484592	100	100	149	16248	149	0	1	149	9040	9188	1.49e-73	3	Prochlorococcus	0.308
A01587:61:GW2112241702nd:3:1232:19660:20071	NODE_339_length_16248_cov_225.484592	NODE_339_length_16248_cov_225.484592	NODE_339_length_16248_cov_225.484592	100	100	83	16248	83	0	1	83	9054	9136	3.44e-37	3	Prochlorococcus	0.308
A01587:61:GW2112241702nd:3:1243:31910:26068	NODE_339_length_16248_cov_225.484592	NODE_339_length_16248_cov_225.484592	NODE_339_length_16248_cov_225.484592	100	100	131	16248	131	0	1	131	9053	9183	1.29e-63	3	Prochlorococcus	0.308
A01587:61:GW2112241702nd:3:1340:12599:4398	NODE_339_length_16248_cov_225.484592	NODE_339_length_16248_cov_225.484592	NODE_339_length_16248_cov_225.484592	100	100	133	16248	27	0	22	48	9078	9104	8.58e-06	3	Prochlorococcus	0.308
A01587:61:GW2112241702nd:3:1352:20862:1172	NODE_339_length_16248_cov_225.484592	NODE_339_length_16248_cov_225.484592	NODE_339_length_16248_cov_225.484592	100	100	127	16248	127	0	1	127	9040	9166	2.08e-61	3	Prochlorococcus	0.308
A01587:61:GW2112241702nd:3:1376:11442:22874	NODE_339_length_16248_cov_225.484592	NODE_339_length_16248_cov_225.484592	NODE_339_length_16248_cov_225.484592	100	100	149	16248	149	0	1	149	9050	9198	1.49e-73	3	Prochlorococcus	0.308
A01587:61:GW2112241702nd:3:1426:9534:22200	NODE_339_length_16248_cov_225.484592	NODE_339_length_16248_cov_225.484592	NODE_339_length_16248_cov_225.484592	100	100	149	16248	149	0	1	149	8992	9140	1.49e-73	3	Prochlorococcus	0.308
A01587:61:GW2112241702nd:3:1465:3649:13573	NODE_339_length_16248_cov_225.484592	NODE_339_length_16248_cov_225.484592	NODE_339_length_16248_cov_225.484592	100	100	150	16248	149	0	2	150	8990	9138	1.5e-73	3	Prochlorococcus	0.308
A01587:61:GW2112241702nd:3:1465:3757:15013	NODE_339_length_16248_cov_225.484592	NODE_339_length_16248_cov_225.484592	NODE_339_length_16248_cov_225.484592	100	100	149	16248	149	0	1	149	8990	9138	1.49e-73	3	Prochlorococcus	0.308
A01587:61:GW2112241702nd:3:1471:18078:32925	NODE_339_length_16248_cov_225.484592	NODE_339_length_16248_cov_225.484592	NODE_339_length_16248_cov_225.484592	100	100	149	16248	149	0	1	149	9038	9186	1.49e-73	3	Prochlorococcus	0.308
A01587:61:GW2112241702nd:3:1546:26594:3333	NODE_339_length_16248_cov_225.484592	NODE_339_length_16248_cov_225.484592	NODE_339_length_16248_cov_225.484592	100	100	149	16248	149	0	1	149	9065	9213	1.49e-73	3	Prochlorococcus	0.308
A01587:61:GW2112241702nd:3:1565:1922:17159	NODE_339_length_16248_cov_225.484592	NODE_339_length_16248_cov_225.484592	NODE_339_length_16248_cov_225.484592	100	100	96	16248	96	0	1	96	9047	9142	2.49e-44	3	Prochlorococcus	0.308
A01587:61:GW2112241702nd:3:1567:20745:4695	NODE_339_length_16248_cov_225.484592	NODE_339_length_16248_cov_225.484592	NODE_339_length_16248_cov_225.484592	100	100	149	16248	149	0	1	149	9010	9158	1.49e-73	3	Prochlorococcus	0.308
A01587:61:GW2112241702nd:3:1618:28275:23187	NODE_339_length_16248_cov_225.484592	NODE_339_length_16248_cov_225.484592	NODE_339_length_16248_cov_225.484592	100	100	103	16248	103	0	1	103	9064	9166	3.51e-48	3	Prochlorococcus	0.308
A01587:61:GW2112241702nd:3:1659:4173:33614	NODE_339_length_16248_cov_225.484592	NODE_339_length_16248_cov_225.484592	NODE_339_length_16248_cov_225.484592	100	100	149	16248	149	0	1	149	8964	9112	1.49e-73	3	Prochlorococcus	0.308
A01587:61:GW2112241702nd:3:1659:4363:34444	NODE_339_length_16248_cov_225.484592	NODE_339_length_16248_cov_225.484592	NODE_339_length_16248_cov_225.484592	100	100	149	16248	149	0	1	149	8964	9112	1.49e-73	3	Prochlorococcus	0.308
A01587:61:GW2112241702nd:3:2132:25545:2174	NODE_339_length_16248_cov_225.484592	NODE_339_length_16248_cov_225.484592	NODE_339_length_16248_cov_225.484592	100	100	137	16248	137	0	1	137	9047	9183	6.31e-67	3	Prochlorococcus	0.308
A01587:61:GW2112241702nd:3:2149:23683:21652	NODE_339_length_16248_cov_225.484592	NODE_339_length_16248_cov_225.484592	NODE_339_length_16248_cov_225.484592	100	100	149	16248	149	0	1	149	9077	9225	1.49e-73	3	Prochlorococcus	0.308
A01587:61:GW2112241702nd:3:2149:22978:33395	NODE_339_length_16248_cov_225.484592	NODE_339_length_16248_cov_225.484592	NODE_339_length_16248_cov_225.484592	100	100	149	16248	149	0	1	149	9077	9225	1.49e-73	3	Prochlorococcus	0.308
A01587:61:GW2112241702nd:3:2208:20085:18239	NODE_339_length_16248_cov_225.484592	NODE_339_length_16248_cov_225.484592	NODE_339_length_16248_cov_225.484592	100	100	149	16248	149	0	1	149	9059	9207	1.49e-73	3	Prochlorococcus	0.308
A01587:61:GW2112241702nd:3:2229:6081:18035	NODE_339_length_16248_cov_225.484592	NODE_339_length_16248_cov_225.484592	NODE_339_length_16248_cov_225.484592	100	100	125	16248	125	0	1	125	9061	9185	2.64e-60	3	Prochlorococcus	0.308
A01587:61:GW2112241702nd:3:2231:27064:18427	NODE_339_length_16248_cov_225.484592	NODE_339_length_16248_cov_225.484592	NODE_339_length_16248_cov_225.484592	100	100	149	16248	149	0	1	149	8983	9131	1.49e-73	3	Prochlorococcus	0.308
A01587:61:GW2112241702nd:3:2258:31937:1846	NODE_339_length_16248_cov_225.484592	NODE_339_length_16248_cov_225.484592	NODE_339_length_16248_cov_225.484592	100	100	140	16248	140	0	1	140	9074	9213	1.39e-68	3	Prochlorococcus	0.308
A01587:61:GW2112241702nd:3:2267:30210:6872	NODE_339_length_16248_cov_225.484592	NODE_339_length_16248_cov_225.484592	NODE_339_length_16248_cov_225.484592	100	100	88	16248	88	0	1	88	9072	9159	6.2e-40	3	Prochlorococcus	0.308
A01587:61:GW2112241702nd:3:2334:19651:34021	NODE_339_length_16248_cov_225.484592	NODE_339_length_16248_cov_225.484592	NODE_339_length_16248_cov_225.484592	100	100	141	16248	141	0	1	141	9052	9192	3.91e-69	3	Prochlorococcus	0.308
A01587:61:GW2112241702nd:3:2356:18222:3114	NODE_339_length_16248_cov_225.484592	NODE_339_length_16248_cov_225.484592	NODE_339_length_16248_cov_225.484592	100	100	130	16248	130	0	1	130	9001	9130	4.61e-63	3	Prochlorococcus	0.308
A01587:61:GW2112241702nd:3:2447:11451:13150	NODE_339_length_16248_cov_225.484592	NODE_339_length_16248_cov_225.484592	NODE_339_length_16248_cov_225.484592	100	100	149	16248	149	0	1	149	9073	9221	1.49e-73	3	Prochlorococcus	0.308
A01587:61:GW2112241702nd:3:1168:4806:21371	NODE_339_length_16248_cov_225.484592	NODE_339_length_16248_cov_225.484592	NODE_339_length_16248_cov_225.484592	100	100	102	16248	102	0	1	102	9078	9179	1.25e-47	3	Prochlorococcus	0.308
A01587:61:GW2112241702nd:3:1221:11930:3239	NODE_339_length_16248_cov_225.484592	NODE_339_length_16248_cov_225.484592	NODE_339_length_16248_cov_225.484592	100	100	68	16248	68	0	1	68	9071	9138	5.72e-29	3	Prochlorococcus	0.308
A01587:61:GW2112241702nd:3:1255:25970:34287	NODE_339_length_16248_cov_225.484592	NODE_339_length_16248_cov_225.484592	NODE_339_length_16248_cov_225.484592	100	100	149	16248	149	0	1	149	9000	9148	1.49e-73	3	Prochlorococcus	0.308
A01587:61:GW2112241702nd:3:1376:11442:22874	NODE_339_length_16248_cov_225.484592	NODE_339_length_16248_cov_225.484592	NODE_339_length_16248_cov_225.484592	100	100	143	16248	143	0	1	143	9007	9149	3.07e-70	3	Prochlorococcus	0.308
A01587:61:GW2112241702nd:3:1418:10212:4366	NODE_339_length_16248_cov_225.484592	NODE_339_length_16248_cov_225.484592	NODE_339_length_16248_cov_225.484592	100	100	122	16248	122	0	1	122	9067	9188	1.19e-58	3	Prochlorococcus	0.308
A01587:61:GW2112241702nd:3:1567:20745:4695	NODE_339_length_16248_cov_225.484592	NODE_339_length_16248_cov_225.484592	NODE_339_length_16248_cov_225.484592	100	100	149	16248	149	0	1	149	8967	9115	1.49e-73	3	Prochlorococcus	0.308
A01587:61:GW2112241702nd:3:1638:30418:12524	NODE_339_length_16248_cov_225.484592	NODE_339_length_16248_cov_225.484592	NODE_339_length_16248_cov_225.484592	100	100	139	16248	139	0	1	139	9060	9198	4.97e-68	3	Prochlorococcus	0.308
A01587:61:GW2112241702nd:3:1659:4173:33614	NODE_339_length_16248_cov_225.484592	NODE_339_length_16248_cov_225.484592	NODE_339_length_16248_cov_225.484592	100	100	89	16248	89	0	1	89	9040	9128	1.75e-40	3	Prochlorococcus	0.308
A01587:61:GW2112241702nd:3:1659:3812:34835	NODE_339_length_16248_cov_225.484592	NODE_339_length_16248_cov_225.484592	NODE_339_length_16248_cov_225.484592	100	100	149	16248	149	0	1	149	8980	9128	1.49e-73	3	Prochlorococcus	0.308
A01587:61:GW2112241702nd:3:1659:4363:34444	NODE_339_length_16248_cov_225.484592	NODE_339_length_16248_cov_225.484592	NODE_339_length_16248_cov_225.484592	100	100	149	16248	149	0	1	149	8980	9128	1.49e-73	3	Prochlorococcus	0.308
A01587:61:GW2112241702nd:3:1660:10818:22263	NODE_339_length_16248_cov_225.484592	NODE_339_length_16248_cov_225.484592	NODE_339_length_16248_cov_225.484592	100	100	141	16248	141	0	1	141	9074	9214	3.91e-69	3	Prochlorococcus	0.308
A01587:61:GW2112241702nd:3:2145:1597:6261	NODE_339_length_16248_cov_225.484592	NODE_339_length_16248_cov_225.484592	NODE_339_length_16248_cov_225.484592	100	100	139	16248	139	0	1	139	9014	9152	4.97e-68	3	Prochlorococcus	0.308
A01587:61:GW2112241702nd:3:2145:1787:6026	NODE_339_length_16248_cov_225.484592	NODE_339_length_16248_cov_225.484592	NODE_339_length_16248_cov_225.484592	100	100	149	16248	149	0	1	149	9014	9162	1.49e-73	3	Prochlorococcus	0.308
A01587:61:GW2112241702nd:3:2466:25075:24408	NODE_339_length_16248_cov_225.484592	NODE_339_length_16248_cov_225.484592	NODE_339_length_16248_cov_225.484592	100	100	149	16248	149	0	1	149	9067	9215	1.49e-73	3	Prochlorococcus	0.308
A01587:61:GW2112241702nd:3:2466:25798:24690	NODE_339_length_16248_cov_225.484592	NODE_339_length_16248_cov_225.484592	NODE_339_length_16248_cov_225.484592	100	100	142	16248	142	0	1	142	9067	9208	1.1e-69	3	Prochlorococcus	0.308
A01587:61:GW2112241702nd:3:2534:2998:19085	NODE_339_length_16248_cov_225.484592	NODE_339_length_16248_cov_225.484592	NODE_339_length_16248_cov_225.484592	100	100	149	16248	149	0	1	149	9048	9196	1.49e-73	3	Prochlorococcus	0.308
A01587:61:GW2112241702nd:3:2642:26178:3302	NODE_339_length_16248_cov_225.484592	NODE_339_length_16248_cov_225.484592	NODE_339_length_16248_cov_225.484592	100	100	149	16248	149	0	1	149	8988	9136	1.49e-73	3	Prochlorococcus	0.308
A01587:61:GW2112241702nd:3:2661:20998:34538	NODE_339_length_16248_cov_225.484592	NODE_339_length_16248_cov_225.484592	NODE_339_length_16248_cov_225.484592	100	100	139	16248	139	0	1	139	9014	9152	4.97e-68	3	Prochlorococcus	0.308
A01587:61:GW2112241702nd:3:2236:13024:23328	NODE_339_length_16248_cov_225.484592	NODE_339_length_16248_cov_225.484592	NODE_339_length_16248_cov_225.484592	99.329	100	149	16248	149	1	1	149	8979	9127	6.94e-72	3	Prochlorococcus	0.308
A01587:61:GW2112241702nd:3:1126:14660:6621	NODE_339_length_16248_cov_225.484592	NODE_339_length_16248_cov_225.484592	NODE_339_length_16248_cov_225.484592	95.238	100	149	16248	21	1	7	27	13095	13115	0.99	3	Prochlorococcus	0.308
A01587:61:GW2112241702nd:3:1426:9534:22200	NODE_339_length_16248_cov_225.484592	NODE_339_length_16248_cov_225.484592	NODE_339_length_16248_cov_225.484592	95.238	100	149	16248	21	1	10	30	13095	13115	0.99	3	Prochlorococcus	0.308
A01587:61:GW2112241702nd:3:1465:3649:13573	NODE_339_length_16248_cov_225.484592	NODE_339_length_16248_cov_225.484592	NODE_339_length_16248_cov_225.484592	95.238	100	150	16248	21	1	13	33	13095	13115	1	3	Prochlorococcus	0.308
A01587:61:GW2112241702nd:3:1465:3757:15013	NODE_339_length_16248_cov_225.484592	NODE_339_length_16248_cov_225.484592	NODE_339_length_16248_cov_225.484592	95.238	100	149	16248	21	1	12	32	13095	13115	0.99	3	Prochlorococcus	0.308
A01587:61:GW2112241702nd:3:2356:18222:3114	NODE_339_length_16248_cov_225.484592	NODE_339_length_16248_cov_225.484592	NODE_339_length_16248_cov_225.484592	95.238	100	130	16248	21	1	1	21	13095	13115	0.84	3	Prochlorococcus	0.308
A01587:61:GW2112241702nd:3:1255:25970:34287	NODE_339_length_16248_cov_225.484592	NODE_339_length_16248_cov_225.484592	NODE_339_length_16248_cov_225.484592	95.238	100	149	16248	21	1	2	22	13095	13115	0.99	3	Prochlorococcus	0.308
A01587:61:GW2112241702nd:3:1340:12599:4398	NODE_339_length_16248_cov_225.484592	NODE_339_length_16248_cov_225.484592	NODE_339_length_16248_cov_225.484592	95	100	133	16248	20	1	114	133	9290	9309	3.1	3	Prochlorococcus	0.308
A01587:61:GW2112241702nd:3:1340:12599:4398	NODE_339_length_16248_cov_225.484592	NODE_339_length_16248_cov_225.484592	NODE_339_length_16248_cov_225.484592	93.939	100	133	16248	33	2	24	56	9290	9322	8.58e-06	3	Prochlorococcus	0.308
A01587:61:GW2112241702nd:3:1126:14660:6621	NODE_339_length_16248_cov_225.484592	NODE_339_length_16248_cov_225.484592	NODE_339_length_16248_cov_225.484592	93.103	100	149	16248	29	2	86	114	9290	9318	0.002	3	Prochlorococcus	0.308
A01587:61:GW2112241702nd:3:1207:9200:2988	NODE_339_length_16248_cov_225.484592	NODE_339_length_16248_cov_225.484592	NODE_339_length_16248_cov_225.484592	93.103	100	149	16248	29	2	41	69	9290	9318	0.002	3	Prochlorococcus	0.308
A01587:61:GW2112241702nd:3:1232:19660:20071	NODE_339_length_16248_cov_225.484592	NODE_339_length_16248_cov_225.484592	NODE_339_length_16248_cov_225.484592	93.103	100	83	16248	29	2	27	55	9290	9318	0.000777	3	Prochlorococcus	0.308
A01587:61:GW2112241702nd:3:1243:31910:26068	NODE_339_length_16248_cov_225.484592	NODE_339_length_16248_cov_225.484592	NODE_339_length_16248_cov_225.484592	93.103	100	131	16248	29	2	28	56	9290	9318	0.001	3	Prochlorococcus	0.308
A01587:61:GW2112241702nd:3:1352:20862:1172	NODE_339_length_16248_cov_225.484592	NODE_339_length_16248_cov_225.484592	NODE_339_length_16248_cov_225.484592	93.103	100	127	16248	29	2	41	69	9290	9318	0.001	3	Prochlorococcus	0.308
A01587:61:GW2112241702nd:3:1376:11442:22874	NODE_339_length_16248_cov_225.484592	NODE_339_length_16248_cov_225.484592	NODE_339_length_16248_cov_225.484592	93.103	100	149	16248	29	2	31	59	9290	9318	0.002	3	Prochlorococcus	0.308
A01587:61:GW2112241702nd:3:1426:9534:22200	NODE_339_length_16248_cov_225.484592	NODE_339_length_16248_cov_225.484592	NODE_339_length_16248_cov_225.484592	93.103	100	149	16248	29	2	89	117	9290	9318	0.002	3	Prochlorococcus	0.308
A01587:61:GW2112241702nd:3:1465:3649:13573	NODE_339_length_16248_cov_225.484592	NODE_339_length_16248_cov_225.484592	NODE_339_length_16248_cov_225.484592	93.103	100	150	16248	29	2	92	120	9290	9318	0.002	3	Prochlorococcus	0.308
A01587:61:GW2112241702nd:3:1465:3757:15013	NODE_339_length_16248_cov_225.484592	NODE_339_length_16248_cov_225.484592	NODE_339_length_16248_cov_225.484592	93.103	100	149	16248	29	2	91	119	9290	9318	0.002	3	Prochlorococcus	0.308
A01587:61:GW2112241702nd:3:1471:18078:32925	NODE_339_length_16248_cov_225.484592	NODE_339_length_16248_cov_225.484592	NODE_339_length_16248_cov_225.484592	93.103	100	149	16248	29	2	43	71	9290	9318	0.002	3	Prochlorococcus	0.308
A01587:61:GW2112241702nd:3:1546:26594:3333	NODE_339_length_16248_cov_225.484592	NODE_339_length_16248_cov_225.484592	NODE_339_length_16248_cov_225.484592	93.103	100	149	16248	29	2	16	44	9290	9318	0.002	3	Prochlorococcus	0.308
A01587:61:GW2112241702nd:3:1565:1922:17159	NODE_339_length_16248_cov_225.484592	NODE_339_length_16248_cov_225.484592	NODE_339_length_16248_cov_225.484592	93.103	100	96	16248	29	2	34	62	9290	9318	0.001	3	Prochlorococcus	0.308
A01587:61:GW2112241702nd:3:1567:20745:4695	NODE_339_length_16248_cov_225.484592	NODE_339_length_16248_cov_225.484592	NODE_339_length_16248_cov_225.484592	93.103	100	149	16248	29	2	71	99	9290	9318	0.002	3	Prochlorococcus	0.308
A01587:61:GW2112241702nd:3:1618:28275:23187	NODE_339_length_16248_cov_225.484592	NODE_339_length_16248_cov_225.484592	NODE_339_length_16248_cov_225.484592	93.103	100	103	16248	29	2	17	45	9290	9318	0.001	3	Prochlorococcus	0.308
A01587:61:GW2112241702nd:3:1659:4173:33614	NODE_339_length_16248_cov_225.484592	NODE_339_length_16248_cov_225.484592	NODE_339_length_16248_cov_225.484592	93.103	100	149	16248	29	2	117	145	9290	9318	0.002	3	Prochlorococcus	0.308
A01587:61:GW2112241702nd:3:1659:4363:34444	NODE_339_length_16248_cov_225.484592	NODE_339_length_16248_cov_225.484592	NODE_339_length_16248_cov_225.484592	93.103	100	149	16248	29	2	117	145	9290	9318	0.002	3	Prochlorococcus	0.308
A01587:61:GW2112241702nd:3:2132:25545:2174	NODE_339_length_16248_cov_225.484592	NODE_339_length_16248_cov_225.484592	NODE_339_length_16248_cov_225.484592	93.103	100	137	16248	29	2	34	62	9290	9318	0.001	3	Prochlorococcus	0.308
A01587:61:GW2112241702nd:3:2149:23683:21652	NODE_339_length_16248_cov_225.484592	NODE_339_length_16248_cov_225.484592	NODE_339_length_16248_cov_225.484592	93.103	100	149	16248	29	2	4	32	9290	9318	0.002	3	Prochlorococcus	0.308
A01587:61:GW2112241702nd:3:2149:22978:33395	NODE_339_length_16248_cov_225.484592	NODE_339_length_16248_cov_225.484592	NODE_339_length_16248_cov_225.484592	93.103	100	149	16248	29	2	4	32	9290	9318	0.002	3	Prochlorococcus	0.308
A01587:61:GW2112241702nd:3:2208:20085:18239	NODE_339_length_16248_cov_225.484592	NODE_339_length_16248_cov_225.484592	NODE_339_length_16248_cov_225.484592	93.103	100	149	16248	29	2	22	50	9290	9318	0.002	3	Prochlorococcus	0.308
A01587:61:GW2112241702nd:3:2229:6081:18035	NODE_339_length_16248_cov_225.484592	NODE_339_length_16248_cov_225.484592	NODE_339_length_16248_cov_225.484592	93.103	100	125	16248	29	2	20	48	9290	9318	0.001	3	Prochlorococcus	0.308
A01587:61:GW2112241702nd:3:2231:27064:18427	NODE_339_length_16248_cov_225.484592	NODE_339_length_16248_cov_225.484592	NODE_339_length_16248_cov_225.484592	93.103	100	149	16248	29	2	98	126	9290	9318	0.002	3	Prochlorococcus	0.308
A01587:61:GW2112241702nd:3:2236:13024:23328	NODE_339_length_16248_cov_225.484592	NODE_339_length_16248_cov_225.484592	NODE_339_length_16248_cov_225.484592	93.103	100	149	16248	29	2	102	130	9290	9318	0.002	3	Prochlorococcus	0.308
A01587:61:GW2112241702nd:3:2258:31937:1846	NODE_339_length_16248_cov_225.484592	NODE_339_length_16248_cov_225.484592	NODE_339_length_16248_cov_225.484592	93.103	100	140	16248	29	2	7	35	9290	9318	0.002	3	Prochlorococcus	0.308
A01587:61:GW2112241702nd:3:2267:30210:6872	NODE_339_length_16248_cov_225.484592	NODE_339_length_16248_cov_225.484592	NODE_339_length_16248_cov_225.484592	93.103	100	88	16248	29	2	9	37	9290	9318	0.000843	3	Prochlorococcus	0.308
A01587:61:GW2112241702nd:3:2334:19651:34021	NODE_339_length_16248_cov_225.484592	NODE_339_length_16248_cov_225.484592	NODE_339_length_16248_cov_225.484592	93.103	100	141	16248	29	2	29	57	9290	9318	0.002	3	Prochlorococcus	0.308
A01587:61:GW2112241702nd:3:2356:18222:3114	NODE_339_length_16248_cov_225.484592	NODE_339_length_16248_cov_225.484592	NODE_339_length_16248_cov_225.484592	93.103	100	130	16248	29	2	80	108	9290	9318	0.001	3	Prochlorococcus	0.308
A01587:61:GW2112241702nd:3:2447:11451:13150	NODE_339_length_16248_cov_225.484592	NODE_339_length_16248_cov_225.484592	NODE_339_length_16248_cov_225.484592	93.103	100	149	16248	29	2	8	36	9290	9318	0.002	3	Prochlorococcus	0.308
A01587:61:GW2112241702nd:3:1168:4806:21371	NODE_339_length_16248_cov_225.484592	NODE_339_length_16248_cov_225.484592	NODE_339_length_16248_cov_225.484592	93.103	100	102	16248	29	2	3	31	9290	9318	0.001	3	Prochlorococcus	0.308
A01587:61:GW2112241702nd:3:1221:11930:3239	NODE_339_length_16248_cov_225.484592	NODE_339_length_16248_cov_225.484592	NODE_339_length_16248_cov_225.484592	93.103	100	68	16248	29	2	10	38	9290	9318	0.000593	3	Prochlorococcus	0.308
A01587:61:GW2112241702nd:3:1255:25970:34287	NODE_339_length_16248_cov_225.484592	NODE_339_length_16248_cov_225.484592	NODE_339_length_16248_cov_225.484592	93.103	100	149	16248	29	2	81	109	9290	9318	0.002	3	Prochlorococcus	0.308
A01587:61:GW2112241702nd:3:1376:11442:22874	NODE_339_length_16248_cov_225.484592	NODE_339_length_16248_cov_225.484592	NODE_339_length_16248_cov_225.484592	93.103	100	143	16248	29	2	74	102	9290	9318	0.002	3	Prochlorococcus	0.308
A01587:61:GW2112241702nd:3:1418:10212:4366	NODE_339_length_16248_cov_225.484592	NODE_339_length_16248_cov_225.484592	NODE_339_length_16248_cov_225.484592	93.103	100	122	16248	29	2	14	42	9290	9318	0.001	3	Prochlorococcus	0.308
A01587:61:GW2112241702nd:3:1567:20745:4695	NODE_339_length_16248_cov_225.484592	NODE_339_length_16248_cov_225.484592	NODE_339_length_16248_cov_225.484592	93.103	100	149	16248	29	2	114	142	9290	9318	0.002	3	Prochlorococcus	0.308
A01587:61:GW2112241702nd:3:1638:30418:12524	NODE_339_length_16248_cov_225.484592	NODE_339_length_16248_cov_225.484592	NODE_339_length_16248_cov_225.484592	93.103	100	139	16248	29	2	21	49	9290	9318	0.002	3	Prochlorococcus	0.308
A01587:61:GW2112241702nd:3:1659:4173:33614	NODE_339_length_16248_cov_225.484592	NODE_339_length_16248_cov_225.484592	NODE_339_length_16248_cov_225.484592	93.103	100	89	16248	29	2	41	69	9290	9318	0.000856	3	Prochlorococcus	0.308
A01587:61:GW2112241702nd:3:1659:3812:34835	NODE_339_length_16248_cov_225.484592	NODE_339_length_16248_cov_225.484592	NODE_339_length_16248_cov_225.484592	93.103	100	149	16248	29	2	101	129	9290	9318	0.002	3	Prochlorococcus	0.308
A01587:61:GW2112241702nd:3:1659:4363:34444	NODE_339_length_16248_cov_225.484592	NODE_339_length_16248_cov_225.484592	NODE_339_length_16248_cov_225.484592	93.103	100	149	16248	29	2	101	129	9290	9318	0.002	3	Prochlorococcus	0.308
A01587:61:GW2112241702nd:3:1660:10818:22263	NODE_339_length_16248_cov_225.484592	NODE_339_length_16248_cov_225.484592	NODE_339_length_16248_cov_225.484592	93.103	100	141	16248	29	2	7	35	9290	9318	0.002	3	Prochlorococcus	0.308
A01587:61:GW2112241702nd:3:2145:1597:6261	NODE_339_length_16248_cov_225.484592	NODE_339_length_16248_cov_225.484592	NODE_339_length_16248_cov_225.484592	93.103	100	139	16248	29	2	67	95	9290	9318	0.002	3	Prochlorococcus	0.308
A01587:61:GW2112241702nd:3:2145:1787:6026	NODE_339_length_16248_cov_225.484592	NODE_339_length_16248_cov_225.484592	NODE_339_length_16248_cov_225.484592	93.103	100	149	16248	29	2	67	95	9290	9318	0.002	3	Prochlorococcus	0.308
A01587:61:GW2112241702nd:3:2466:25075:24408	NODE_339_length_16248_cov_225.484592	NODE_339_length_16248_cov_225.484592	NODE_339_length_16248_cov_225.484592	93.103	100	149	16248	29	2	14	42	9290	9318	0.002	3	Prochlorococcus	0.308
A01587:61:GW2112241702nd:3:2466:25798:24690	NODE_339_length_16248_cov_225.484592	NODE_339_length_16248_cov_225.484592	NODE_339_length_16248_cov_225.484592	93.103	100	142	16248	29	2	14	42	9290	9318	0.002	3	Prochlorococcus	0.308
A01587:61:GW2112241702nd:3:2534:2998:19085	NODE_339_length_16248_cov_225.484592	NODE_339_length_16248_cov_225.484592	NODE_339_length_16248_cov_225.484592	93.103	100	149	16248	29	2	33	61	9290	9318	0.002	3	Prochlorococcus	0.308
A01587:61:GW2112241702nd:3:2642:26178:3302	NODE_339_length_16248_cov_225.484592	NODE_339_length_16248_cov_225.484592	NODE_339_length_16248_cov_225.484592	93.103	100	149	16248	29	2	93	121	9290	9318	0.002	3	Prochlorococcus	0.308
A01587:61:GW2112241702nd:3:2661:20998:34538	NODE_339_length_16248_cov_225.484592	NODE_339_length_16248_cov_225.484592	NODE_339_length_16248_cov_225.484592	93.103	100	139	16248	29	2	67	95	9290	9318	0.002	3	Prochlorococcus	0.308
A01587:61:GW2112241702nd:3:1340:12599:4398	NODE_339_length_16248_cov_225.484592	NODE_339_length_16248_cov_225.484592	NODE_339_length_16248_cov_225.484592	91.667	100	133	16248	24	2	110	133	9076	9099	0.86	3	Prochlorococcus	0.308
A01587:61:GW2112241702nd:3:2208:20085:18239	NODE_339_length_16248_cov_225.484592	NODE_339_length_16248_cov_225.484592	NODE_339_length_16248_cov_225.484592	91.667	100	149	16248	24	1	123	146	9002	9024	3.6	3	Prochlorococcus	0.308
A01587:61:GW2112241702nd:3:2466:25798:24690	NODE_339_length_16248_cov_225.484592	NODE_339_length_16248_cov_225.484592	NODE_339_length_16248_cov_225.484592	91.667	100	142	16248	24	1	115	138	9002	9024	3.4	3	Prochlorococcus	0.308
A01587:61:GW2112241702nd:3:1126:14660:6621	NODE_339_length_16248_cov_225.484592	NODE_339_length_16248_cov_225.484592	NODE_339_length_16248_cov_225.484592	91.304	100	149	16248	23	2	82	104	9016	9038	3.6	3	Prochlorococcus	0.308
A01587:61:GW2112241702nd:3:1126:14660:6621	NODE_339_length_16248_cov_225.484592	NODE_339_length_16248_cov_225.484592	NODE_339_length_16248_cov_225.484592	91.304	100	149	16248	23	2	22	44	9076	9098	3.6	3	Prochlorococcus	0.308
A01587:61:GW2112241702nd:3:1207:9200:2988	NODE_339_length_16248_cov_225.484592	NODE_339_length_16248_cov_225.484592	NODE_339_length_16248_cov_225.484592	91.304	100	149	16248	23	2	37	59	9016	9038	3.6	3	Prochlorococcus	0.308
A01587:61:GW2112241702nd:3:1232:19660:20071	NODE_339_length_16248_cov_225.484592	NODE_339_length_16248_cov_225.484592	NODE_339_length_16248_cov_225.484592	91.304	100	83	16248	23	2	23	45	9016	9038	1.7	3	Prochlorococcus	0.308
A01587:61:GW2112241702nd:3:1243:31910:26068	NODE_339_length_16248_cov_225.484592	NODE_339_length_16248_cov_225.484592	NODE_339_length_16248_cov_225.484592	91.304	100	131	16248	23	2	24	46	9016	9038	3	3	Prochlorococcus	0.308
A01587:61:GW2112241702nd:3:1352:20862:1172	NODE_339_length_16248_cov_225.484592	NODE_339_length_16248_cov_225.484592	NODE_339_length_16248_cov_225.484592	91.304	100	127	16248	23	2	37	59	9016	9038	2.9	3	Prochlorococcus	0.308
A01587:61:GW2112241702nd:3:1376:11442:22874	NODE_339_length_16248_cov_225.484592	NODE_339_length_16248_cov_225.484592	NODE_339_length_16248_cov_225.484592	91.304	100	149	16248	23	2	27	49	9016	9038	3.6	3	Prochlorococcus	0.308
A01587:61:GW2112241702nd:3:1426:9534:22200	NODE_339_length_16248_cov_225.484592	NODE_339_length_16248_cov_225.484592	NODE_339_length_16248_cov_225.484592	91.304	100	149	16248	23	2	85	107	9016	9038	3.6	3	Prochlorococcus	0.308
A01587:61:GW2112241702nd:3:1426:9534:22200	NODE_339_length_16248_cov_225.484592	NODE_339_length_16248_cov_225.484592	NODE_339_length_16248_cov_225.484592	91.304	100	149	16248	23	2	25	47	9076	9098	3.6	3	Prochlorococcus	0.308
A01587:61:GW2112241702nd:3:1465:3649:13573	NODE_339_length_16248_cov_225.484592	NODE_339_length_16248_cov_225.484592	NODE_339_length_16248_cov_225.484592	91.304	100	150	16248	23	2	88	110	9016	9038	3.6	3	Prochlorococcus	0.308
A01587:61:GW2112241702nd:3:1465:3649:13573	NODE_339_length_16248_cov_225.484592	NODE_339_length_16248_cov_225.484592	NODE_339_length_16248_cov_225.484592	91.304	100	150	16248	23	2	28	50	9076	9098	3.6	3	Prochlorococcus	0.308
A01587:61:GW2112241702nd:3:1465:3757:15013	NODE_339_length_16248_cov_225.484592	NODE_339_length_16248_cov_225.484592	NODE_339_length_16248_cov_225.484592	91.304	100	149	16248	23	2	87	109	9016	9038	3.6	3	Prochlorococcus	0.308
A01587:61:GW2112241702nd:3:1465:3757:15013	NODE_339_length_16248_cov_225.484592	NODE_339_length_16248_cov_225.484592	NODE_339_length_16248_cov_225.484592	91.304	100	149	16248	23	2	27	49	9076	9098	3.6	3	Prochlorococcus	0.308
A01587:61:GW2112241702nd:3:1471:18078:32925	NODE_339_length_16248_cov_225.484592	NODE_339_length_16248_cov_225.484592	NODE_339_length_16248_cov_225.484592	91.304	100	149	16248	23	2	39	61	9016	9038	3.6	3	Prochlorococcus	0.308
A01587:61:GW2112241702nd:3:1546:26594:3333	NODE_339_length_16248_cov_225.484592	NODE_339_length_16248_cov_225.484592	NODE_339_length_16248_cov_225.484592	91.304	100	149	16248	23	2	12	34	9016	9038	3.6	3	Prochlorococcus	0.308
A01587:61:GW2112241702nd:3:1565:1922:17159	NODE_339_length_16248_cov_225.484592	NODE_339_length_16248_cov_225.484592	NODE_339_length_16248_cov_225.484592	91.304	100	96	16248	23	2	30	52	9016	9038	2.1	3	Prochlorococcus	0.308
A01587:61:GW2112241702nd:3:1567:20745:4695	NODE_339_length_16248_cov_225.484592	NODE_339_length_16248_cov_225.484592	NODE_339_length_16248_cov_225.484592	91.304	100	149	16248	23	2	67	89	9016	9038	3.6	3	Prochlorococcus	0.308
A01587:61:GW2112241702nd:3:1567:20745:4695	NODE_339_length_16248_cov_225.484592	NODE_339_length_16248_cov_225.484592	NODE_339_length_16248_cov_225.484592	91.304	100	149	16248	23	2	7	29	9076	9098	3.6	3	Prochlorococcus	0.308
A01587:61:GW2112241702nd:3:1618:28275:23187	NODE_339_length_16248_cov_225.484592	NODE_339_length_16248_cov_225.484592	NODE_339_length_16248_cov_225.484592	91.304	100	103	16248	23	2	13	35	9016	9038	2.3	3	Prochlorococcus	0.308
A01587:61:GW2112241702nd:3:1659:4173:33614	NODE_339_length_16248_cov_225.484592	NODE_339_length_16248_cov_225.484592	NODE_339_length_16248_cov_225.484592	91.304	100	149	16248	23	2	113	135	9016	9038	3.6	3	Prochlorococcus	0.308
A01587:61:GW2112241702nd:3:1659:4173:33614	NODE_339_length_16248_cov_225.484592	NODE_339_length_16248_cov_225.484592	NODE_339_length_16248_cov_225.484592	91.304	100	149	16248	23	2	53	75	9076	9098	3.6	3	Prochlorococcus	0.308
A01587:61:GW2112241702nd:3:1659:4363:34444	NODE_339_length_16248_cov_225.484592	NODE_339_length_16248_cov_225.484592	NODE_339_length_16248_cov_225.484592	91.304	100	149	16248	23	2	113	135	9016	9038	3.6	3	Prochlorococcus	0.308
A01587:61:GW2112241702nd:3:1659:4363:34444	NODE_339_length_16248_cov_225.484592	NODE_339_length_16248_cov_225.484592	NODE_339_length_16248_cov_225.484592	91.304	100	149	16248	23	2	53	75	9076	9098	3.6	3	Prochlorococcus	0.308
A01587:61:GW2112241702nd:3:2132:25545:2174	NODE_339_length_16248_cov_225.484592	NODE_339_length_16248_cov_225.484592	NODE_339_length_16248_cov_225.484592	91.304	100	137	16248	23	2	30	52	9016	9038	3.2	3	Prochlorococcus	0.308
A01587:61:GW2112241702nd:3:2208:20085:18239	NODE_339_length_16248_cov_225.484592	NODE_339_length_16248_cov_225.484592	NODE_339_length_16248_cov_225.484592	91.304	100	149	16248	23	2	18	40	9016	9038	3.6	3	Prochlorococcus	0.308
A01587:61:GW2112241702nd:3:2229:6081:18035	NODE_339_length_16248_cov_225.484592	NODE_339_length_16248_cov_225.484592	NODE_339_length_16248_cov_225.484592	91.304	100	125	16248	23	2	16	38	9016	9038	2.9	3	Prochlorococcus	0.308
A01587:61:GW2112241702nd:3:2231:27064:18427	NODE_339_length_16248_cov_225.484592	NODE_339_length_16248_cov_225.484592	NODE_339_length_16248_cov_225.484592	91.304	100	149	16248	23	2	94	116	9016	9038	3.6	3	Prochlorococcus	0.308
A01587:61:GW2112241702nd:3:2231:27064:18427	NODE_339_length_16248_cov_225.484592	NODE_339_length_16248_cov_225.484592	NODE_339_length_16248_cov_225.484592	91.304	100	149	16248	23	2	34	56	9076	9098	3.6	3	Prochlorococcus	0.308
A01587:61:GW2112241702nd:3:2236:13024:23328	NODE_339_length_16248_cov_225.484592	NODE_339_length_16248_cov_225.484592	NODE_339_length_16248_cov_225.484592	91.304	100	149	16248	23	2	98	120	9016	9038	3.6	3	Prochlorococcus	0.308
A01587:61:GW2112241702nd:3:2236:13024:23328	NODE_339_length_16248_cov_225.484592	NODE_339_length_16248_cov_225.484592	NODE_339_length_16248_cov_225.484592	91.304	100	149	16248	23	2	38	60	9076	9098	3.6	3	Prochlorococcus	0.308
A01587:61:GW2112241702nd:3:2258:31937:1846	NODE_339_length_16248_cov_225.484592	NODE_339_length_16248_cov_225.484592	NODE_339_length_16248_cov_225.484592	91.304	100	140	16248	23	2	3	25	9016	9038	3.3	3	Prochlorococcus	0.308
A01587:61:GW2112241702nd:3:2267:30210:6872	NODE_339_length_16248_cov_225.484592	NODE_339_length_16248_cov_225.484592	NODE_339_length_16248_cov_225.484592	91.304	100	88	16248	23	2	5	27	9016	9038	1.8	3	Prochlorococcus	0.308
A01587:61:GW2112241702nd:3:2334:19651:34021	NODE_339_length_16248_cov_225.484592	NODE_339_length_16248_cov_225.484592	NODE_339_length_16248_cov_225.484592	91.304	100	141	16248	23	2	25	47	9016	9038	3.3	3	Prochlorococcus	0.308
A01587:61:GW2112241702nd:3:2356:18222:3114	NODE_339_length_16248_cov_225.484592	NODE_339_length_16248_cov_225.484592	NODE_339_length_16248_cov_225.484592	91.304	100	130	16248	23	2	76	98	9016	9038	3	3	Prochlorococcus	0.308
A01587:61:GW2112241702nd:3:2356:18222:3114	NODE_339_length_16248_cov_225.484592	NODE_339_length_16248_cov_225.484592	NODE_339_length_16248_cov_225.484592	91.304	100	130	16248	23	2	16	38	9076	9098	3	3	Prochlorococcus	0.308
A01587:61:GW2112241702nd:3:2447:11451:13150	NODE_339_length_16248_cov_225.484592	NODE_339_length_16248_cov_225.484592	NODE_339_length_16248_cov_225.484592	91.304	100	149	16248	23	2	4	26	9016	9038	3.6	3	Prochlorococcus	0.308
A01587:61:GW2112241702nd:3:1221:11930:3239	NODE_339_length_16248_cov_225.484592	NODE_339_length_16248_cov_225.484592	NODE_339_length_16248_cov_225.484592	91.304	100	68	16248	23	2	6	28	9016	9038	1.3	3	Prochlorococcus	0.308
A01587:61:GW2112241702nd:3:1255:25970:34287	NODE_339_length_16248_cov_225.484592	NODE_339_length_16248_cov_225.484592	NODE_339_length_16248_cov_225.484592	91.304	100	149	16248	23	2	77	99	9016	9038	3.6	3	Prochlorococcus	0.308
A01587:61:GW2112241702nd:3:1255:25970:34287	NODE_339_length_16248_cov_225.484592	NODE_339_length_16248_cov_225.484592	NODE_339_length_16248_cov_225.484592	91.304	100	149	16248	23	2	17	39	9076	9098	3.6	3	Prochlorococcus	0.308
A01587:61:GW2112241702nd:3:1376:11442:22874	NODE_339_length_16248_cov_225.484592	NODE_339_length_16248_cov_225.484592	NODE_339_length_16248_cov_225.484592	91.304	100	143	16248	23	2	70	92	9016	9038	3.4	3	Prochlorococcus	0.308
A01587:61:GW2112241702nd:3:1376:11442:22874	NODE_339_length_16248_cov_225.484592	NODE_339_length_16248_cov_225.484592	NODE_339_length_16248_cov_225.484592	91.304	100	143	16248	23	2	10	32	9076	9098	3.4	3	Prochlorococcus	0.308
A01587:61:GW2112241702nd:3:1418:10212:4366	NODE_339_length_16248_cov_225.484592	NODE_339_length_16248_cov_225.484592	NODE_339_length_16248_cov_225.484592	91.304	100	122	16248	23	2	10	32	9016	9038	2.8	3	Prochlorococcus	0.308
A01587:61:GW2112241702nd:3:1567:20745:4695	NODE_339_length_16248_cov_225.484592	NODE_339_length_16248_cov_225.484592	NODE_339_length_16248_cov_225.484592	91.304	100	149	16248	23	2	110	132	9016	9038	3.6	3	Prochlorococcus	0.308
A01587:61:GW2112241702nd:3:1567:20745:4695	NODE_339_length_16248_cov_225.484592	NODE_339_length_16248_cov_225.484592	NODE_339_length_16248_cov_225.484592	91.304	100	149	16248	23	2	50	72	9076	9098	3.6	3	Prochlorococcus	0.308
A01587:61:GW2112241702nd:3:1638:30418:12524	NODE_339_length_16248_cov_225.484592	NODE_339_length_16248_cov_225.484592	NODE_339_length_16248_cov_225.484592	91.304	100	139	16248	23	2	17	39	9016	9038	3.3	3	Prochlorococcus	0.308
A01587:61:GW2112241702nd:3:1659:4173:33614	NODE_339_length_16248_cov_225.484592	NODE_339_length_16248_cov_225.484592	NODE_339_length_16248_cov_225.484592	91.304	100	89	16248	23	2	37	59	9016	9038	1.9	3	Prochlorococcus	0.308
A01587:61:GW2112241702nd:3:1659:3812:34835	NODE_339_length_16248_cov_225.484592	NODE_339_length_16248_cov_225.484592	NODE_339_length_16248_cov_225.484592	91.304	100	149	16248	23	2	97	119	9016	9038	3.6	3	Prochlorococcus	0.308
A01587:61:GW2112241702nd:3:1659:3812:34835	NODE_339_length_16248_cov_225.484592	NODE_339_length_16248_cov_225.484592	NODE_339_length_16248_cov_225.484592	91.304	100	149	16248	23	2	37	59	9076	9098	3.6	3	Prochlorococcus	0.308
A01587:61:GW2112241702nd:3:1659:4363:34444	NODE_339_length_16248_cov_225.484592	NODE_339_length_16248_cov_225.484592	NODE_339_length_16248_cov_225.484592	91.304	100	149	16248	23	2	97	119	9016	9038	3.6	3	Prochlorococcus	0.308
A01587:61:GW2112241702nd:3:1659:4363:34444	NODE_339_length_16248_cov_225.484592	NODE_339_length_16248_cov_225.484592	NODE_339_length_16248_cov_225.484592	91.304	100	149	16248	23	2	37	59	9076	9098	3.6	3	Prochlorococcus	0.308
A01587:61:GW2112241702nd:3:1660:10818:22263	NODE_339_length_16248_cov_225.484592	NODE_339_length_16248_cov_225.484592	NODE_339_length_16248_cov_225.484592	91.304	100	141	16248	23	2	3	25	9016	9038	3.3	3	Prochlorococcus	0.308
A01587:61:GW2112241702nd:3:2145:1597:6261	NODE_339_length_16248_cov_225.484592	NODE_339_length_16248_cov_225.484592	NODE_339_length_16248_cov_225.484592	91.304	100	139	16248	23	2	63	85	9016	9038	3.3	3	Prochlorococcus	0.308
A01587:61:GW2112241702nd:3:2145:1597:6261	NODE_339_length_16248_cov_225.484592	NODE_339_length_16248_cov_225.484592	NODE_339_length_16248_cov_225.484592	91.304	100	139	16248	23	2	3	25	9076	9098	3.3	3	Prochlorococcus	0.308
A01587:61:GW2112241702nd:3:2145:1787:6026	NODE_339_length_16248_cov_225.484592	NODE_339_length_16248_cov_225.484592	NODE_339_length_16248_cov_225.484592	91.304	100	149	16248	23	2	63	85	9016	9038	3.6	3	Prochlorococcus	0.308
A01587:61:GW2112241702nd:3:2145:1787:6026	NODE_339_length_16248_cov_225.484592	NODE_339_length_16248_cov_225.484592	NODE_339_length_16248_cov_225.484592	91.304	100	149	16248	23	2	3	25	9076	9098	3.6	3	Prochlorococcus	0.308
A01587:61:GW2112241702nd:3:2466:25075:24408	NODE_339_length_16248_cov_225.484592	NODE_339_length_16248_cov_225.484592	NODE_339_length_16248_cov_225.484592	91.304	100	149	16248	23	2	10	32	9016	9038	3.6	3	Prochlorococcus	0.308
A01587:61:GW2112241702nd:3:2466:25798:24690	NODE_339_length_16248_cov_225.484592	NODE_339_length_16248_cov_225.484592	NODE_339_length_16248_cov_225.484592	91.304	100	142	16248	23	2	10	32	9016	9038	3.4	3	Prochlorococcus	0.308
A01587:61:GW2112241702nd:3:2534:2998:19085	NODE_339_length_16248_cov_225.484592	NODE_339_length_16248_cov_225.484592	NODE_339_length_16248_cov_225.484592	91.304	100	149	16248	23	2	29	51	9016	9038	3.6	3	Prochlorococcus	0.308
A01587:61:GW2112241702nd:3:2642:26178:3302	NODE_339_length_16248_cov_225.484592	NODE_339_length_16248_cov_225.484592	NODE_339_length_16248_cov_225.484592	91.304	100	149	16248	23	2	89	111	9016	9038	3.6	3	Prochlorococcus	0.308
A01587:61:GW2112241702nd:3:2642:26178:3302	NODE_339_length_16248_cov_225.484592	NODE_339_length_16248_cov_225.484592	NODE_339_length_16248_cov_225.484592	91.304	100	149	16248	23	2	29	51	9076	9098	3.6	3	Prochlorococcus	0.308
A01587:61:GW2112241702nd:3:2661:20998:34538	NODE_339_length_16248_cov_225.484592	NODE_339_length_16248_cov_225.484592	NODE_339_length_16248_cov_225.484592	91.304	100	139	16248	23	2	63	85	9016	9038	3.3	3	Prochlorococcus	0.308
A01587:61:GW2112241702nd:3:2661:20998:34538	NODE_339_length_16248_cov_225.484592	NODE_339_length_16248_cov_225.484592	NODE_339_length_16248_cov_225.484592	91.304	100	139	16248	23	2	3	25	9076	9098	3.3	3	Prochlorococcus	0.308
A01587:61:GW2112241702nd:3:1376:11442:22874	NODE_339_length_16248_cov_225.484592	NODE_339_length_16248_cov_225.484592	NODE_339_length_16248_cov_225.484592	88.889	100	143	16248	27	2	2	28	10622	10647	3.4	3	Prochlorococcus	0.308
A01587:61:GW2112241702nd:3:2152:20591:29919	NODE_372_length_15508_cov_14.167734	NODE_372_length_15508_cov_14.167734	NODE_372_length_15508_cov_14.167734	100	100	125	15508	21	0	74	94	10462	10482	0.017	380	Prochlorococcus	0.118
A01587:61:GW2112241702nd:3:1430:9236:9408	NODE_372_length_15508_cov_14.167734	NODE_372_length_15508_cov_14.167734	NODE_372_length_15508_cov_14.167734	100	100	107	15508	21	0	6	26	10462	10482	0.014	380	Prochlorococcus	0.118
A01587:61:GW2112241702nd:3:1238:29396:12070	NODE_372_length_15508_cov_14.167734	NODE_372_length_15508_cov_14.167734	NODE_372_length_15508_cov_14.167734	95.455	100	117	15508	22	1	83	104	12079	12100	0.2	380	Prochlorococcus	0.118
A01587:61:GW2112241702nd:3:1632:6451:34428	NODE_372_length_15508_cov_14.167734	NODE_372_length_15508_cov_14.167734	NODE_372_length_15508_cov_14.167734	95.455	100	114	15508	22	1	76	97	12079	12100	0.2	380	Prochlorococcus	0.118
A01587:61:GW2112241702nd:3:2272:28474:13041	NODE_372_length_15508_cov_14.167734	NODE_372_length_15508_cov_14.167734	NODE_372_length_15508_cov_14.167734	95.455	100	148	15508	22	1	110	131	12079	12100	0.27	380	Prochlorococcus	0.118
A01587:61:GW2112241702nd:3:2152:20591:29919	NODE_372_length_15508_cov_14.167734	NODE_372_length_15508_cov_14.167734	NODE_372_length_15508_cov_14.167734	95	100	125	15508	20	1	74	93	12082	12101	2.9	380	Prochlorococcus	0.118
A01587:61:GW2112241702nd:3:1430:9236:9408	NODE_372_length_15508_cov_14.167734	NODE_372_length_15508_cov_14.167734	NODE_372_length_15508_cov_14.167734	95	100	107	15508	20	1	6	25	12082	12101	2.4	380	Prochlorococcus	0.118
A01587:61:GW2112241702nd:3:1632:6451:34428	NODE_372_length_15508_cov_14.167734	NODE_372_length_15508_cov_14.167734	NODE_372_length_15508_cov_14.167734	95	100	114	15508	20	1	1	20	12124	12143	2.6	380	Prochlorococcus	0.118
A01587:61:GW2112241702nd:3:1238:29396:12070	NODE_372_length_15508_cov_14.167734	NODE_372_length_15508_cov_14.167734	NODE_372_length_15508_cov_14.167734	93.333	100	117	15508	30	2	84	113	10460	10489	0.00034	380	Prochlorococcus	0.118
A01587:61:GW2112241702nd:3:1632:6451:34428	NODE_372_length_15508_cov_14.167734	NODE_372_length_15508_cov_14.167734	NODE_372_length_15508_cov_14.167734	93.333	100	114	15508	30	2	77	106	10460	10489	0.00033	380	Prochlorococcus	0.118
A01587:61:GW2112241702nd:3:2272:28474:13041	NODE_372_length_15508_cov_14.167734	NODE_372_length_15508_cov_14.167734	NODE_372_length_15508_cov_14.167734	93.333	100	148	15508	30	2	111	140	10460	10489	0.000454	380	Prochlorococcus	0.118
A01587:61:GW2112241702nd:3:1238:29396:12070	NODE_372_length_15508_cov_14.167734	NODE_372_length_15508_cov_14.167734	NODE_372_length_15508_cov_14.167734	91.667	100	117	15508	24	2	86	109	10342	10365	0.74	380	Prochlorococcus	0.118
A01587:61:GW2112241702nd:3:1238:29396:12070	NODE_372_length_15508_cov_14.167734	NODE_372_length_15508_cov_14.167734	NODE_372_length_15508_cov_14.167734	91.667	100	117	15508	24	2	4	27	12120	12143	0.74	380	Prochlorococcus	0.118
A01587:61:GW2112241702nd:3:1632:6451:34428	NODE_372_length_15508_cov_14.167734	NODE_372_length_15508_cov_14.167734	NODE_372_length_15508_cov_14.167734	91.667	100	114	15508	24	2	79	102	10342	10365	0.71	380	Prochlorococcus	0.118
A01587:61:GW2112241702nd:3:2272:28474:13041	NODE_372_length_15508_cov_14.167734	NODE_372_length_15508_cov_14.167734	NODE_372_length_15508_cov_14.167734	91.667	100	148	15508	24	2	113	136	10342	10365	0.98	380	Prochlorococcus	0.118
A01587:61:GW2112241702nd:3:1430:9236:9408	NODE_372_length_15508_cov_14.167734	NODE_372_length_15508_cov_14.167734	NODE_372_length_15508_cov_14.167734	90.909	100	107	15508	22	2	6	27	10942	10963	8.5	380	Prochlorococcus	0.118
A01587:61:GW2112241702nd:3:1153:30083:19210	NODE_380_length_12370_cov_14.020869	NODE_380_length_12370_cov_14.020869	NODE_380_length_12370_cov_14.020869	95.833	100	150	12370	24	1	1	24	1753	1776	0.021	133	Escherichia	0.297
A01587:61:GW2112241702nd:3:1526:7039:12712	NODE_380_length_12370_cov_14.020869	NODE_380_length_12370_cov_14.020869	NODE_380_length_12370_cov_14.020869	95	100	149	12370	20	1	1	20	1702	1721	3.6	133	Escherichia	0.297
A01587:61:GW2112241702nd:3:1153:30083:19210	NODE_380_length_12370_cov_14.020869	NODE_380_length_12370_cov_14.020869	NODE_380_length_12370_cov_14.020869	92	100	150	12370	25	2	1	25	1957	1981	0.28	133	Escherichia	0.297
A01587:61:GW2112241702nd:3:1153:30083:19210	NODE_380_length_12370_cov_14.020869	NODE_380_length_12370_cov_14.020869	NODE_380_length_12370_cov_14.020869	91.304	100	150	12370	23	2	2	24	1295	1317	3.6	133	Escherichia	0.297
A01587:61:GW2112241702nd:3:1448:12382:34397	NODE_395_length_11937_cov_5.545615	NODE_395_length_11937_cov_5.545615	NODE_81_length_28796_cov_11.731116	95	100	51	11937	20	1	9	28	6052	6033	0.8	759	Yersinia	0.108
A01587:61:GW2112241702nd:3:1206:22055:26224	NODE_4_length_37744_cov_6.876303	NODE_4_length_37744_cov_6.876303	NODE_4_length_37744_cov_6.876303	92	100	149	37744	25	2	112	136	37320	37296	0.28	336	Candidatus Pelagibacter	0.29
A01587:61:GW2112241702nd:3:1206:22055:26224	NODE_4_length_37744_cov_6.876303	NODE_4_length_37744_cov_6.876303	NODE_4_length_37744_cov_6.876303	91.667	100	149	37744	24	2	1	24	37014	36991	0.99	336	Candidatus Pelagibacter	0.29
A01587:61:GW2112241702nd:3:1307:2835:35650	NODE_5_length_38631_cov_23.072247	NODE_5_length_38631_cov_23.072247	NODE_5_length_38631_cov_23.072247	96.154	100	149	38631	26	1	17	42	38316	38341	0.002	19	Prochlorococcus	0.194
A01587:61:GW2112241702nd:3:2365:4906:31720	NODE_5_length_38631_cov_23.072247	NODE_5_length_38631_cov_23.072247	NODE_5_length_38631_cov_23.072247	95.238	100	63	38631	21	1	3	23	36988	37008	0.32	19	Prochlorococcus	0.194
A01587:61:GW2112241702nd:3:2435:27688:25770	NODE_5_length_38631_cov_23.072247	NODE_5_length_38631_cov_23.072247	NODE_5_length_38631_cov_23.072247	92.308	100	76	38631	26	2	23	48	36984	37009	0.032	19	Prochlorococcus	0.194
A01587:61:GW2112241702nd:3:1107:29279:35164	NODE_5_length_38631_cov_23.072247	NODE_5_length_38631_cov_23.072247	NODE_5_length_38631_cov_23.072247	92.308	100	102	38631	26	2	40	65	36984	37009	0.048	19	Prochlorococcus	0.194
A01587:61:GW2112241702nd:3:2365:4906:31720	NODE_5_length_38631_cov_23.072247	NODE_5_length_38631_cov_23.072247	NODE_5_length_38631_cov_23.072247	91.667	100	63	38631	24	2	20	43	37209	37232	0.32	19	Prochlorococcus	0.194
A01587:61:GW2112241702nd:3:1307:2835:35650	NODE_5_length_38631_cov_23.072247	NODE_5_length_38631_cov_23.072247	NODE_5_length_38631_cov_23.072247	90.323	100	149	38631	31	2	119	148	38316	38346	0.021	19	Prochlorococcus	0.194
A01587:61:GW2112241702nd:3:1238:29396:12070	NODE_515_length_13045_cov_69.748114	NODE_515_length_13045_cov_69.748114	vRhyme_bin_1214	95.455	100	117	13045	22	1	25	46	12470	12491	0.2	47	Pseudomonas	0.2547
A01587:61:GW2112241702nd:3:1238:29396:12070	NODE_515_length_13045_cov_69.748114	NODE_515_length_13045_cov_69.748114	vRhyme_bin_1214	95.455	100	117	13045	22	1	85	106	12470	12491	0.2	47	Pseudomonas	0.2547
A01587:61:GW2112241702nd:3:1340:12599:4398	NODE_515_length_13045_cov_69.748114	NODE_515_length_13045_cov_69.748114	vRhyme_bin_1214	95.238	100	133	13045	21	1	113	133	11110	11130	0.86	47	Pseudomonas	0.2547
A01587:61:GW2112241702nd:3:1448:12382:34397	NODE_515_length_13045_cov_69.748114	NODE_515_length_13045_cov_69.748114	vRhyme_bin_1214	92	100	51	13045	25	2	1	25	12465	12489	0.062	47	Pseudomonas	0.2547
A01587:61:GW2112241702nd:3:1338:5086:21230	NODE_515_length_13045_cov_69.748114	NODE_515_length_13045_cov_69.748114	vRhyme_bin_1214	91.667	100	128	13045	24	2	14	37	11141	11164	0.82	47	Pseudomonas	0.2547
A01587:61:GW2112241702nd:3:1338:5086:21230	NODE_515_length_13045_cov_69.748114	NODE_515_length_13045_cov_69.748114	vRhyme_bin_1214	91.667	100	128	13045	24	2	10	33	12466	12489	0.82	47	Pseudomonas	0.2547
A01587:61:GW2112241702nd:3:2276:8332:1454	NODE_515_length_13045_cov_69.748114	NODE_515_length_13045_cov_69.748114	vRhyme_bin_1214	91.667	100	149	13045	24	2	20	43	12466	12489	0.99	47	Pseudomonas	0.2547
A01587:61:GW2112241702nd:3:1128:29541:20650	NODE_515_length_13045_cov_69.748114	NODE_515_length_13045_cov_69.748114	vRhyme_bin_1214	91.667	100	142	13045	24	2	17	40	11141	11164	0.94	47	Pseudomonas	0.2547
A01587:61:GW2112241702nd:3:1128:29541:20650	NODE_515_length_13045_cov_69.748114	NODE_515_length_13045_cov_69.748114	vRhyme_bin_1214	91.667	100	142	13045	24	2	13	36	12466	12489	0.94	47	Pseudomonas	0.2547
A01587:61:GW2112241702nd:3:1448:12382:34397	NODE_515_length_13045_cov_69.748114	NODE_515_length_13045_cov_69.748114	vRhyme_bin_1214	91.667	100	51	13045	24	2	6	29	11141	11164	0.22	47	Pseudomonas	0.2547
A01587:61:GW2112241702nd:3:1619:31159:4100	NODE_515_length_13045_cov_69.748114	NODE_515_length_13045_cov_69.748114	vRhyme_bin_1214	91.667	100	149	13045	24	2	2	25	11141	11164	0.99	47	Pseudomonas	0.2547
A01587:61:GW2112241702nd:3:1238:29396:12070	NODE_515_length_13045_cov_69.748114	NODE_515_length_13045_cov_69.748114	vRhyme_bin_1214	91.304	100	117	13045	23	2	85	107	11111	11133	2.7	47	Pseudomonas	0.2547
A01587:61:GW2112241702nd:3:1238:29396:12070	NODE_515_length_13045_cov_69.748114	NODE_515_length_13045_cov_69.748114	vRhyme_bin_1214	90.909	100	117	13045	22	2	25	46	11111	11132	9.5	47	Pseudomonas	0.2547
A01587:61:GW2112241702nd:3:1340:12599:4398	NODE_515_length_13045_cov_69.748114	NODE_515_length_13045_cov_69.748114	vRhyme_bin_1214	87.5	100	133	13045	32	1	105	133	12368	12399	0.86	47	Pseudomonas	0.2547
A01587:61:GW2112241702nd:3:1334:24352:16016	NODE_515_length_13045_cov_69.748114	NODE_515_length_13045_cov_69.748114	vRhyme_bin_1214	86.111	100	149	13045	36	2	8	43	11132	11164	0.28	47	Pseudomonas	0.2547
A01587:61:GW2112241702nd:3:1334:24352:16016	NODE_515_length_13045_cov_69.748114	NODE_515_length_13045_cov_69.748114	vRhyme_bin_1214	85.294	100	149	13045	34	2	70	100	10708	10741	3.6	47	Pseudomonas	0.2547
A01587:61:GW2112241702nd:3:1307:2835:35650	NODE_61_length_18606_cov_23.416312	NODE_61_length_18606_cov_23.416312	NODE_5_length_38631_cov_23.072247	96.154	100	149	18606	26	1	17	42	1337	1362	0.002	19	Prochlorococcus	0.194
A01587:61:GW2112241702nd:3:2365:4906:31720	NODE_61_length_18606_cov_23.416312	NODE_61_length_18606_cov_23.416312	NODE_5_length_38631_cov_23.072247	95.238	100	63	18606	21	1	3	23	9	29	0.32	19	Prochlorococcus	0.194
A01587:61:GW2112241702nd:3:1107:29279:35164	NODE_61_length_18606_cov_23.416312	NODE_61_length_18606_cov_23.416312	NODE_5_length_38631_cov_23.072247	92.308	100	102	18606	26	2	40	65	5	30	0.048	19	Prochlorococcus	0.194
A01587:61:GW2112241702nd:3:2365:4906:31720	NODE_61_length_18606_cov_23.416312	NODE_61_length_18606_cov_23.416312	NODE_5_length_38631_cov_23.072247	91.667	100	63	18606	24	2	20	43	230	253	0.32	19	Prochlorococcus	0.194
A01587:61:GW2112241702nd:3:1307:2835:35650	NODE_61_length_18606_cov_23.416312	NODE_61_length_18606_cov_23.416312	NODE_5_length_38631_cov_23.072247	90.323	100	149	18606	31	2	119	148	1337	1367	0.021	19	Prochlorococcus	0.194
A01587:61:GW2112241702nd:3:1349:28827:27586	NODE_69_length_26111_cov_18.350284	NODE_69_length_26111_cov_18.350284	NODE_22_length_32054_cov_20.317385	95.455	100	150	26111	22	1	61	82	19410	19389	0.28	91	Caulobacter	0.179
A01587:61:GW2112241702nd:3:1349:29062:27899	NODE_69_length_26111_cov_18.350284	NODE_69_length_26111_cov_18.350284	NODE_22_length_32054_cov_20.317385	95.455	100	150	26111	22	1	61	82	19410	19389	0.28	91	Caulobacter	0.179
A01587:61:GW2112241702nd:3:2354:18584:11851	NODE_69_length_26111_cov_18.350284	NODE_69_length_26111_cov_18.350284	NODE_22_length_32054_cov_20.317385	95.238	100	149	26111	21	1	118	138	19410	19390	0.99	91	Caulobacter	0.179
A01587:61:GW2112241702nd:3:2356:3604:8923	NODE_69_length_26111_cov_18.350284	NODE_69_length_26111_cov_18.350284	NODE_22_length_32054_cov_20.317385	90.909	100	107	26111	22	2	70	91	19410	19389	8.5	91	Caulobacter	0.179
A01587:61:GW2112241702nd:3:1206:22055:26224	NODE_70_length_27933_cov_7.308308	NODE_70_length_27933_cov_7.308308	NODE_4_length_37744_cov_6.876303	92	100	149	27933	25	2	112	136	9745	9721	0.28	336	Candidatus Pelagibacter	0.29
A01587:61:GW2112241702nd:3:1206:22055:26224	NODE_70_length_27933_cov_7.308308	NODE_70_length_27933_cov_7.308308	NODE_4_length_37744_cov_6.876303	91.667	100	149	27933	24	2	1	24	9439	9416	0.99	336	Candidatus Pelagibacter	0.29
A01587:61:GW2112241702nd:3:1153:30083:19210	NODE_735_length_11008_cov_9.880672	NODE_735_length_11008_cov_9.880672	NODE_380_length_12370_cov_14.020869	95.833	100	150	11008	24	1	1	24	391	414	0.021	133	Escherichia	0.297
A01587:61:GW2112241702nd:3:1153:30083:19210	NODE_735_length_11008_cov_9.880672	NODE_735_length_11008_cov_9.880672	NODE_380_length_12370_cov_14.020869	92	100	150	11008	25	2	1	25	595	619	0.28	133	Escherichia	0.297
A01587:61:GW2112241702nd:3:1307:2835:35650	NODE_76_length_23967_cov_9.542698	NODE_76_length_23967_cov_9.542698	NODE_5_length_38631_cov_23.072247	96.154	100	149	23967	26	1	17	42	12810	12785	0.002	19	Prochlorococcus	0.194
A01587:61:GW2112241702nd:3:2162:15266:14152	NODE_76_length_23967_cov_9.542698	NODE_76_length_23967_cov_9.542698	NODE_5_length_38631_cov_23.072247	95.833	100	149	23967	24	1	83	106	13917	13894	0.021	19	Prochlorococcus	0.194
A01587:61:GW2112241702nd:3:2224:30798:31501	NODE_76_length_23967_cov_9.542698	NODE_76_length_23967_cov_9.542698	NODE_5_length_38631_cov_23.072247	95.833	100	114	23967	24	1	42	65	13917	13894	0.015	19	Prochlorococcus	0.194
A01587:61:GW2112241702nd:3:1506:9091:9784	NODE_76_length_23967_cov_9.542698	NODE_76_length_23967_cov_9.542698	NODE_5_length_38631_cov_23.072247	95.455	100	148	23967	22	1	3	24	14138	14117	0.27	19	Prochlorococcus	0.194
A01587:61:GW2112241702nd:3:2365:4906:31720	NODE_76_length_23967_cov_9.542698	NODE_76_length_23967_cov_9.542698	NODE_5_length_38631_cov_23.072247	95.238	100	63	23967	21	1	3	23	14138	14118	0.32	19	Prochlorococcus	0.194
A01587:61:GW2112241702nd:3:2435:27688:25770	NODE_76_length_23967_cov_9.542698	NODE_76_length_23967_cov_9.542698	NODE_5_length_38631_cov_23.072247	92.308	100	76	23967	26	2	23	48	14142	14117	0.032	19	Prochlorococcus	0.194
A01587:61:GW2112241702nd:3:1107:29279:35164	NODE_76_length_23967_cov_9.542698	NODE_76_length_23967_cov_9.542698	NODE_5_length_38631_cov_23.072247	92.308	100	102	23967	26	2	40	65	14142	14117	0.048	19	Prochlorococcus	0.194
A01587:61:GW2112241702nd:3:2224:30798:31501	NODE_76_length_23967_cov_9.542698	NODE_76_length_23967_cov_9.542698	NODE_5_length_38631_cov_23.072247	92.308	100	114	23967	26	2	21	46	14142	14117	0.055	19	Prochlorococcus	0.194
A01587:61:GW2112241702nd:3:2365:4906:31720	NODE_76_length_23967_cov_9.542698	NODE_76_length_23967_cov_9.542698	NODE_5_length_38631_cov_23.072247	91.667	100	63	23967	24	2	20	43	13917	13894	0.32	19	Prochlorococcus	0.194
A01587:61:GW2112241702nd:3:1307:2835:35650	NODE_76_length_23967_cov_9.542698	NODE_76_length_23967_cov_9.542698	NODE_5_length_38631_cov_23.072247	90.323	100	149	23967	31	2	119	148	12810	12780	0.021	19	Prochlorococcus	0.194
A01587:61:GW2112241702nd:3:1506:9091:9784	NODE_76_length_23967_cov_9.542698	NODE_76_length_23967_cov_9.542698	NODE_5_length_38631_cov_23.072247	90	100	148	23967	30	2	99	127	12812	12783	0.076	19	Prochlorococcus	0.194
A01587:61:GW2112241702nd:3:1448:12382:34397	NODE_81_length_28796_cov_11.731116	NODE_81_length_28796_cov_11.731116	NODE_81_length_28796_cov_11.731116	95	100	51	28796	20	1	9	28	24865	24846	0.8	759	Yersinia	0.108
A01587:61:GW2112241702nd:3:2154:1931:21308	v12vMAG105_5302443	v12vMAG105	vRhyme_bin_48	92	100	46	12347	25	2	1	25	6282	6258	0.051	264	Nostoc	0.317
A01587:61:GW2112241702nd:3:2162:15338:14278	v12vMAG52_3014572	v12vMAG52	v12vMAG52	95.652	100	150	6018	23	1	4	26	5103	5125	0.077	275	Haemophilus	0.15
A01587:61:GW2112241702nd:3:2162:15338:14278	v12vMAG52_3014572	v12vMAG52	v12vMAG52	92	100	150	6018	25	2	3	27	4136	4160	0.28	275	Haemophilus	0.15
A01587:61:GW2112241702nd:3:2356:3604:8923	v12vMAG64_1812957	v12vMAG64	v12vMAG64	95	100	107	8240	20	1	88	107	7283	7264	2.4	97	Fusobacterium	0.371
A01587:61:GW2112241702nd:3:1516:10050:30577	v12vMAG64_1812957	v12vMAG64	v12vMAG64	90.476	100	47	8240	21	2	27	47	7283	7263	8.9	97	Fusobacterium	0.371
A01587:61:GW2112241702nd:3:1443:4273:7545	v16vMAG114_1542069	v16vMAG114	v16vMAG114	92.308	100	149	13652	26	2	73	98	10922	10897	0.077	3615	Candidatus Pelagibacter	0.548
A01587:61:GW2112241702nd:3:2354:18584:11851	v16vMAG114_1542069	v16vMAG114	v16vMAG114	92.308	100	149	13652	26	2	13	38	10922	10897	0.077	3615	Candidatus Pelagibacter	0.548
A01587:61:GW2112241702nd:3:1443:4291:7545	v16vMAG114_1542069	v16vMAG114	v16vMAG114	92.308	100	85	13652	26	2	30	55	10922	10897	0.037	3615	Candidatus Pelagibacter	0.548
A01587:61:GW2112241702nd:3:1443:4273:7545	v16vMAG114_1542069	v16vMAG114	v16vMAG114	91.304	100	149	13652	23	2	1	23	5769	5747	3.6	3615	Candidatus Pelagibacter	0.548
A01587:61:GW2112241702nd:3:1443:4291:7545	v16vMAG114_1542069	v16vMAG114	v16vMAG114	90.909	100	85	13652	22	2	3	24	1937	1916	6.3	3615	Candidatus Pelagibacter	0.548
A01587:61:GW2112241702nd:3:1516:10050:30577	v16vMAG114_1542069	v16vMAG114	v16vMAG114	90.909	100	47	13652	22	2	1	22	5768	5747	2.5	3615	Candidatus Pelagibacter	0.548
A01587:61:GW2112241702nd:3:2154:1931:21308	v16vMAG114_1542069	v16vMAG114	v16vMAG114	90.909	100	46	13652	22	2	1	22	5768	5747	2.4	3615	Candidatus Pelagibacter	0.548
A01587:61:GW2112241702nd:3:1443:4273:7545	v16vMAG114_1542069	v16vMAG114	v16vMAG114	86.667	100	149	13652	30	2	106	134	10925	10897	3.6	3615	Candidatus Pelagibacter	0.548
A01587:61:GW2112241702nd:3:2354:18584:11851	v16vMAG114_1542069	v16vMAG114	v16vMAG114	86.667	100	149	13652	30	2	46	74	10925	10897	3.6	3615	Candidatus Pelagibacter	0.548
A01587:61:GW2112241702nd:3:1443:4273:7545	v16vMAG184_6325695	v16vMAG184	v16vMAG184	93.75	100	149	36655	32	2	1	32	32672	32703	3.54e-05	1850	Pseudomonas	0.172267
A01587:61:GW2112241702nd:3:2574:22327:6997	v16vMAG199_6668616	v16vMAG199	v16vMAG199	91.667	100	101	7160	24	2	3	26	7046	7069	0.61	3740	Pseudomonas	0.168667
A01587:61:GW2112241702nd:3:1571:18014:8923	v16vMAG238_5061166	v16vMAG238	v16vMAG238	96	100	135	5798	25	1	1	25	420	444	0.005	163	Pseudomonas	0.246033
A01587:61:GW2112241702nd:3:1210:15817:32957	v16vMAG238_5061166	v16vMAG238	v16vMAG238	95	100	149	5798	20	1	96	115	2225	2244	3.6	163	Pseudomonas	0.246033
A01587:61:GW2112241702nd:3:1210:30391:30577	v16vMAG238_5061166	v16vMAG238	v16vMAG238	95	100	69	5798	20	1	35	54	2167	2186	1.3	163	Pseudomonas	0.246033
A01587:61:GW2112241702nd:3:2520:12409:25269	v16vMAG238_5061166	v16vMAG238	v16vMAG238	94.286	100	99	5798	35	2	1	35	410	444	4.56e-07	163	Pseudomonas	0.246033
A01587:61:GW2112241702nd:3:1516:10050:30577	v16vMAG24_1123426	v16vMAG24	v16vMAG24	90.909	100	47	10909	22	2	1	22	3075	3096	2.5	3629	Pseudomonas	0.2082
A01587:61:GW2112241702nd:3:2154:1931:21308	v16vMAG24_1123426	v16vMAG24	v16vMAG24	90.909	100	46	10909	22	2	1	22	3075	3096	2.4	3629	Pseudomonas	0.2082
A01587:61:GW2112241702nd:3:1134:22110:8907	v16vMAG25_5480894	v16vMAG25	v16vMAG25	100	100	145	17789	24	0	122	145	8493	8470	0.000443	1669	Candidatus Pelagibacter	0.939
A01587:61:GW2112241702nd:3:1134:22110:8907	v16vMAG25_5480894	v16vMAG25	v16vMAG25	100	100	145	17789	23	0	122	144	8475	8453	0.002	1669	Candidatus Pelagibacter	0.939
A01587:61:GW2112241702nd:3:1134:22110:8907	v16vMAG25_5480894	v16vMAG25	v16vMAG25	95.652	100	145	17789	23	1	2	24	7944	7922	0.074	1669	Candidatus Pelagibacter	0.939
A01587:61:GW2112241702nd:3:1134:22110:8907	v16vMAG25_5480894	v16vMAG25	v16vMAG25	95.652	100	145	17789	23	1	2	24	8487	8465	0.074	1669	Candidatus Pelagibacter	0.939
A01587:61:GW2112241702nd:3:1134:22110:8907	v16vMAG25_5480894	v16vMAG25	v16vMAG25	92	100	145	17789	25	2	49	73	8467	8443	0.27	1669	Candidatus Pelagibacter	0.939
A01587:61:GW2112241702nd:3:1134:22110:8907	v16vMAG25_5480894	v16vMAG25	v16vMAG25	91.667	100	145	17789	24	2	122	145	8511	8488	0.96	1669	Candidatus Pelagibacter	0.939
A01587:61:GW2112241702nd:3:1134:22110:8907	v16vMAG25_5480894	v16vMAG25	v16vMAG25	91.667	100	145	17789	24	2	122	145	8529	8506	0.96	1669	Candidatus Pelagibacter	0.939
A01587:61:GW2112241702nd:3:1134:22110:8907	v16vMAG25_5480894	v16vMAG25	v16vMAG25	91.667	100	145	17789	24	2	1	24	9670	9647	0.96	1669	Candidatus Pelagibacter	0.939
A01587:61:GW2112241702nd:3:1134:22110:8907	v16vMAG25_5480894	v16vMAG25	v16vMAG25	91.304	100	145	17789	23	2	2	24	8469	8447	3.4	1669	Candidatus Pelagibacter	0.939
A01587:61:GW2112241702nd:3:1516:10050:30577	v16vMAG57_5008618	v16vMAG57	v16vMAG57	95.455	100	47	6293	22	1	1	22	222	243	0.053	2826	Pseudoalteromonas	0.307
A01587:61:GW2112241702nd:3:2154:1931:21308	v16vMAG57_5008618	v16vMAG57	v16vMAG57	95.455	100	46	6293	22	1	1	22	222	243	0.051	2826	Pseudoalteromonas	0.307
A01587:61:GW2112241702nd:3:1443:4273:7545	v16vMAG57_5008618	v16vMAG57	v16vMAG57	95.238	100	149	6293	21	1	1	21	233	253	0.99	2826	Pseudoalteromonas	0.307
A01587:61:GW2112241702nd:3:1516:10050:30577	v16vMAG57_5008618	v16vMAG57	v16vMAG57	95	100	47	6293	20	1	1	20	234	253	0.68	2826	Pseudoalteromonas	0.307
A01587:61:GW2112241702nd:3:2154:1931:21308	v16vMAG57_5008618	v16vMAG57	v16vMAG57	95	100	46	6293	20	1	1	20	234	253	0.66	2826	Pseudoalteromonas	0.307
A01587:61:GW2112241702nd:3:2354:18584:11851	v16vMAG57_5008618	v16vMAG57	v16vMAG57	93.548	100	149	6293	31	2	101	131	213	243	0.000127	2826	Pseudoalteromonas	0.307
A01587:61:GW2112241702nd:3:2356:3604:8923	v16vMAG57_5008618	v16vMAG57	v16vMAG57	92.308	100	107	6293	26	2	58	83	218	243	0.051	2826	Pseudoalteromonas	0.307
A01587:61:GW2112241702nd:3:1619:19560:23657	v16vMAG87_4534894	v16vMAG87	v16vMAG87	91.667	100	73	19490	24	0	34	56	101	123	1.4	1779	Candidatus Pelagibacter	0.61
A01587:61:GW2112241702nd:3:2573:27697:27853	v16vMAG87_4534894	v16vMAG87	v16vMAG87	91.304	100	148	19490	23	2	83	105	68	46	3.5	1779	Candidatus Pelagibacter	0.61
A01587:61:GW2112241702nd:3:1619:19560:23657	v16vMAG87_4534894	v16vMAG87	v16vMAG87	90.909	100	73	19490	22	2	34	55	236	257	5.1	1779	Candidatus Pelagibacter	0.61
A01587:61:GW2112241702nd:3:2323:7808:13667	v16vMAG95_2790945	v16vMAG95	v17vMAG40	95	100	78	7221	20	1	54	73	6503	6522	1.5	959	Nostoc	0.38
A01587:61:GW2112241702nd:3:1671:10791:7028	v16vMAG95_2790945	v16vMAG95	v17vMAG40	91.667	100	101	7221	24	2	5	28	5774	5797	0.61	959	Nostoc	0.38
A01587:61:GW2112241702nd:3:2323:7808:13667	v16vMAG95_2790945	v16vMAG95	v17vMAG40	91.667	100	78	7221	24	2	41	64	5725	5748	0.43	959	Nostoc	0.38
A01587:61:GW2112241702nd:3:2323:7808:13667	v16vMAG95_2790945	v16vMAG95	v17vMAG40	91.667	100	78	7221	24	2	18	41	5774	5797	0.43	959	Nostoc	0.38
A01587:61:GW2112241702nd:3:1567:14498:4711	v16vMAG95_2790945	v16vMAG95	v17vMAG40	91.667	100	150	7221	24	2	119	142	5499	5476	1	959	Nostoc	0.38
A01587:61:GW2112241702nd:3:1671:10791:7028	v16vMAG95_2790945	v16vMAG95	v17vMAG40	90.909	100	101	7221	22	2	5	26	5687	5708	7.9	959	Nostoc	0.38
A01587:61:GW2112241702nd:3:2321:6732:32127	v16vMAG95_2790945	v16vMAG95	v17vMAG40	87.5	100	103	7221	32	2	73	103	5167	5197	0.17	959	Nostoc	0.38
A01587:61:GW2112241702nd:3:1516:10050:30577	v17vMAG4_5112510	v17vMAG4	v17vMAG4	95.455	100	47	13785	22	1	1	22	3697	3718	0.053	2994	Pseudoalteromonas	0.283
A01587:61:GW2112241702nd:3:2154:1931:21308	v17vMAG4_5112510	v17vMAG4	v17vMAG4	95.455	100	46	13785	22	1	1	22	3697	3718	0.051	2994	Pseudoalteromonas	0.283
A01587:61:GW2112241702nd:3:1443:4273:7545	v17vMAG4_5112510	v17vMAG4	v17vMAG4	95.238	100	149	13785	21	1	1	21	3708	3728	0.99	2994	Pseudoalteromonas	0.283
A01587:61:GW2112241702nd:3:1516:10050:30577	v17vMAG4_5112510	v17vMAG4	v17vMAG4	95	100	47	13785	20	1	1	20	3709	3728	0.68	2994	Pseudoalteromonas	0.283
A01587:61:GW2112241702nd:3:2154:1931:21308	v17vMAG4_5112510	v17vMAG4	v17vMAG4	95	100	46	13785	20	1	1	20	3709	3728	0.66	2994	Pseudoalteromonas	0.283
A01587:61:GW2112241702nd:3:2354:18584:11851	v17vMAG4_5112510	v17vMAG4	v17vMAG4	93.548	100	149	13785	31	2	101	131	3688	3718	0.000127	2994	Pseudoalteromonas	0.283
A01587:61:GW2112241702nd:3:2356:3604:8923	v17vMAG4_5112510	v17vMAG4	v17vMAG4	92.308	100	107	13785	26	2	58	83	3693	3718	0.051	2994	Pseudoalteromonas	0.283
A01587:61:GW2112241702nd:3:1671:10791:7028	v17vMAG40_122963	v17vMAG40	v17vMAG40	95.238	100	101	7444	21	1	8	28	1064	1044	0.61	959	Nostoc	0.38
A01587:61:GW2112241702nd:3:2323:7808:13667	v17vMAG40_122963	v17vMAG40	v17vMAG40	95	100	78	7444	20	1	54	73	338	319	1.5	959	Nostoc	0.38
A01587:61:GW2112241702nd:3:2323:7808:13667	v17vMAG40_122963	v17vMAG40	v17vMAG40	91.667	100	78	7444	24	2	18	41	1067	1044	0.43	959	Nostoc	0.38
A01587:61:GW2112241702nd:3:1567:14498:4711	v17vMAG40_122963	v17vMAG40	v17vMAG40	91.667	100	150	7444	24	2	119	142	1342	1365	1	959	Nostoc	0.38
A01587:61:GW2112241702nd:3:2323:7808:13667	v17vMAG40_122963	v17vMAG40	v17vMAG40	91.304	100	78	7444	23	2	33	55	1148	1126	1.5	959	Nostoc	0.38
A01587:61:GW2112241702nd:3:2554:2302:26052	v17vMAG40_122963	v17vMAG40	v17vMAG40	88.571	100	150	7444	35	1	119	150	1789	1823	0.021	959	Nostoc	0.38
A01587:61:GW2112241702nd:3:2321:6732:32127	v17vMAG40_122963	v17vMAG40	v17vMAG40	88.462	100	103	7444	26	1	78	102	1579	1555	8.1	959	Nostoc	0.38
A01587:61:GW2112241702nd:3:2321:6732:32127	v17vMAG40_122963	v17vMAG40	v17vMAG40	87.5	100	103	7444	32	2	73	103	1674	1644	0.17	959	Nostoc	0.38
A01587:61:GW2112241702nd:3:1472:7229:31861	v17vMAG87_3822860	v17vMAG87	v17vMAG87	100	100	147	37159	20	0	128	147	1987	2006	0.075	1688	Candidatus Pelagibacter	0.132
A01587:61:GW2112241702nd:3:1472:7229:31861	v17vMAG87_3822860	v17vMAG87	v17vMAG87	95.652	100	147	37159	23	1	7	29	1965	1987	0.075	1688	Candidatus Pelagibacter	0.132
A01587:61:GW2112241702nd:3:1472:7229:31861	v17vMAG87_3822860	v17vMAG87	v17vMAG87	93.103	100	147	37159	29	2	7	35	2064	2092	0.002	1688	Candidatus Pelagibacter	0.132
A01587:61:GW2112241702nd:3:1472:7229:31861	v17vMAG87_3822860	v17vMAG87	v17vMAG87	92.308	100	147	37159	26	2	88	113	1965	1990	0.075	1688	Candidatus Pelagibacter	0.132
A01587:61:GW2112241702nd:3:1472:7229:31861	v17vMAG87_3822860	v17vMAG87	v17vMAG87	92	100	147	37159	25	2	5	29	1837	1861	0.27	1688	Candidatus Pelagibacter	0.132
A01587:61:GW2112241702nd:3:1472:7229:31861	v17vMAG87_3822860	v17vMAG87	v17vMAG87	91.667	100	147	37159	24	2	123	146	1829	1852	0.97	1688	Candidatus Pelagibacter	0.132
A01587:61:GW2112241702nd:3:1472:7229:31861	v17vMAG87_3822860	v17vMAG87	v17vMAG87	91.667	100	147	37159	24	2	7	30	2136	2159	0.97	1688	Candidatus Pelagibacter	0.132
A01587:61:GW2112241702nd:3:1472:7229:31861	v17vMAG87_3822860	v17vMAG87	v17vMAG87	91.304	100	147	37159	23	2	124	146	1965	1987	3.5	1688	Candidatus Pelagibacter	0.132
A01587:61:GW2112241702nd:3:2573:27697:27853	v17vMAG99_2592607	v17vMAG99	v17vMAG99	95	100	148	43766	20	1	83	102	40971	40990	3.5	1218	Candidatus Pelagibacter	0.684
A01587:61:GW2112241702nd:3:1457:14425:2018	v17vMAG99_2592607	v17vMAG99	v17vMAG99	92	100	149	43766	25	2	87	111	33369	33345	0.28	1218	Candidatus Pelagibacter	0.684
A01587:61:GW2112241702nd:3:1457:14425:2018	v17vMAG99_2592607	v17vMAG99	v17vMAG99	92	100	149	43766	25	2	15	39	33369	33345	0.28	1218	Candidatus Pelagibacter	0.684
A01587:61:GW2112241702nd:3:1457:14425:2018	v17vMAG99_2592607	v17vMAG99	v17vMAG99	91.667	100	149	43766	24	2	31	54	40864	40841	0.99	1218	Candidatus Pelagibacter	0.684
A01587:61:GW2112241702nd:3:1619:19560:23657	v17vMAG99_2592607	v17vMAG99	v17vMAG99	91.667	100	73	43766	24	0	34	56	40938	40916	1.4	1218	Candidatus Pelagibacter	0.684
A01587:61:GW2112241702nd:3:1619:19560:23657	v17vMAG99_2592607	v17vMAG99	v17vMAG99	90.909	100	73	43766	22	2	34	55	40803	40782	5.1	1218	Candidatus Pelagibacter	0.684
A01587:61:GW2112241702nd:3:2356:3604:8923	v19vMAG61_700765	v19vMAG61	v19vMAG61	91.304	100	107	9480	23	2	85	107	2631	2609	2.4	1788	Pseudomonas	0.138717
A01587:61:GW2112241702nd:3:2356:3604:8923	v19vMAG62_798463	v19vMAG62	v16vMAG184	91.304	100	107	10332	23	2	85	107	355	333	2.4	1850	Pseudomonas	0.172267
A01587:61:GW2112241702nd:3:1516:10050:30577	v19vMAG75_348354	v19vMAG75	v19vMAG75	95.455	100	47	8991	22	1	1	22	5225	5246	0.053	240	Candidatus Pelagibacter	0.567
A01587:61:GW2112241702nd:3:2154:1931:21308	v19vMAG75_348354	v19vMAG75	v19vMAG75	95.455	100	46	8991	22	1	1	22	5225	5246	0.051	240	Candidatus Pelagibacter	0.567
A01587:61:GW2112241702nd:3:2354:18584:11851	v19vMAG75_348354	v19vMAG75	v19vMAG75	92.857	100	149	8991	28	2	44	71	5219	5246	0.006	240	Candidatus Pelagibacter	0.567
A01587:61:GW2112241702nd:3:1443:4291:7545	v19vMAG75_348354	v19vMAG75	v19vMAG75	92	100	85	8991	25	2	61	85	5219	5243	0.13	240	Candidatus Pelagibacter	0.567
A01587:61:GW2112241702nd:3:1349:28827:27586	v19vMAG75_348354	v19vMAG75	v19vMAG75	91.304	100	150	8991	23	2	16	38	5224	5246	3.6	240	Candidatus Pelagibacter	0.567
A01587:61:GW2112241702nd:3:1349:28827:27586	v19vMAG75_348354	v19vMAG75	v19vMAG75	91.304	100	150	8991	23	2	52	74	5224	5246	3.6	240	Candidatus Pelagibacter	0.567
A01587:61:GW2112241702nd:3:1349:29062:27899	v19vMAG75_348354	v19vMAG75	v19vMAG75	91.304	100	150	8991	23	2	16	38	5224	5246	3.6	240	Candidatus Pelagibacter	0.567
A01587:61:GW2112241702nd:3:1349:29062:27899	v19vMAG75_348354	v19vMAG75	v19vMAG75	91.304	100	150	8991	23	2	52	74	5224	5246	3.6	240	Candidatus Pelagibacter	0.567
A01587:61:GW2112241702nd:3:2354:18584:11851	v19vMAG75_348354	v19vMAG75	v19vMAG75	91.304	100	149	8991	23	2	99	121	7531	7553	3.6	240	Candidatus Pelagibacter	0.567
A01587:61:GW2112241702nd:3:2356:3604:8923	v19vMAG75_348354	v19vMAG75	v19vMAG75	91.304	100	107	8991	23	2	61	83	5224	5246	2.4	240	Candidatus Pelagibacter	0.567
A01587:61:GW2112241702nd:3:2573:27697:27853	v19vMAG90_2707553	v19vMAG90	v19vMAG90	95	100	148	49379	20	1	83	102	40016	40035	3.5	1574	Candidatus Pelagibacter	0.636
A01587:61:GW2112241702nd:3:1619:19560:23657	v19vMAG90_2707553	v19vMAG90	v19vMAG90	91.667	100	73	49379	24	0	34	56	39983	39961	1.4	1574	Candidatus Pelagibacter	0.636
A01587:61:GW2112241702nd:3:2573:27697:27853	v19vMAG90_2707553	v19vMAG90	v19vMAG90	91.304	100	148	49379	23	2	109	131	40318	40340	3.5	1574	Candidatus Pelagibacter	0.636
A01587:61:GW2112241702nd:3:1619:19560:23657	v19vMAG90_2707553	v19vMAG90	v19vMAG90	90.909	100	73	49379	22	2	34	55	39848	39827	5.1	1574	Candidatus Pelagibacter	0.636
A01587:61:GW2112241702nd:3:2354:18584:11851	v5vMAG138_7572080	v5vMAG138	NODE_22_length_32054_cov_20.317385	95.238	100	149	5595	21	1	118	138	133	113	0.99	91	Caulobacter	0.179
A01587:61:GW2112241702nd:3:2356:3604:8923	v5vMAG138_7572080	v5vMAG138	NODE_22_length_32054_cov_20.317385	90.909	100	107	5595	22	2	70	91	133	112	8.5	91	Caulobacter	0.179
A01587:61:GW2112241702nd:3:2319:24306:7044	v5vMAG27_5158846	v5vMAG27	v5vMAG27	100	100	126	17910	22	0	15	36	12007	11986	0.005	1528	Nostoc	0.409
A01587:61:GW2112241702nd:3:1120:28266:20040	v5vMAG27_5158846	v5vMAG27	v5vMAG27	100	100	149	17910	149	0	1	149	11943	11795	1.49e-73	1528	Nostoc	0.409
A01587:61:GW2112241702nd:3:1220:7563:14372	v5vMAG27_5158846	v5vMAG27	v5vMAG27	100	100	150	17910	149	0	2	150	11907	11759	1.5e-73	1528	Nostoc	0.409
A01587:61:GW2112241702nd:3:1446:25943:13980	v5vMAG27_5158846	v5vMAG27	v5vMAG27	100	100	150	17910	150	0	1	150	11905	11756	4.18e-74	1528	Nostoc	0.409
A01587:61:GW2112241702nd:3:1643:26928:4633	v5vMAG27_5158846	v5vMAG27	v5vMAG27	100	100	124	17910	124	0	1	124	11899	11776	9.42e-60	1528	Nostoc	0.409
A01587:61:GW2112241702nd:3:2228:25437:35211	v5vMAG27_5158846	v5vMAG27	v5vMAG27	100	100	93	17910	22	0	37	58	15816	15795	0.003	1528	Nostoc	0.409
A01587:61:GW2112241702nd:3:1134:22110:8907	v5vMAG27_5158846	v5vMAG27	v5vMAG27	100	100	145	17910	145	0	1	145	11911	11767	2.41e-71	1528	Nostoc	0.409
A01587:61:GW2112241702nd:3:1536:22245:11146	v5vMAG27_5158846	v5vMAG27	v5vMAG27	100	100	149	17910	25	0	28	52	11917	11893	0.000127	1528	Nostoc	0.409
A01587:61:GW2112241702nd:3:1617:12798:35086	v5vMAG27_5158846	v5vMAG27	v5vMAG27	100	100	84	17910	84	0	1	84	11890	11807	9.73e-38	1528	Nostoc	0.409
A01587:61:GW2112241702nd:3:1617:12400:35869	v5vMAG27_5158846	v5vMAG27	v5vMAG27	100	100	81	17910	81	0	1	81	11887	11807	4.3e-36	1528	Nostoc	0.409
A01587:61:GW2112241702nd:3:1617:12400:35869	v5vMAG27_5158846	v5vMAG27	v5vMAG27	100	100	81	17910	27	0	32	58	11973	11947	4.49e-06	1528	Nostoc	0.409
A01587:61:GW2112241702nd:3:2530:15673:9439	v5vMAG27_5158846	v5vMAG27	v5vMAG27	100	100	70	17910	70	0	1	70	11872	11803	4.62e-30	1528	Nostoc	0.409
A01587:61:GW2112241702nd:3:2530:15673:9439	v5vMAG27_5158846	v5vMAG27	v5vMAG27	100	100	70	17910	27	0	17	43	11973	11947	3.7e-06	1528	Nostoc	0.409
A01587:61:GW2112241702nd:3:1553:17535:21183	v5vMAG27_5158846	v5vMAG27	v5vMAG27	100	100	149	17910	21	0	129	149	13590	13570	0.021	1528	Nostoc	0.409
A01587:61:GW2112241702nd:3:2661:17499:28761	v5vMAG27_5158846	v5vMAG27	v5vMAG27	100	100	80	17910	22	0	27	48	15816	15795	0.003	1528	Nostoc	0.409
A01587:61:GW2112241702nd:3:2256:4309:28776	v5vMAG27_5158846	v5vMAG27	v5vMAG27	100	100	70	17910	22	0	32	53	15816	15795	0.002	1528	Nostoc	0.409
A01587:61:GW2112241702nd:3:1209:17852:10520	v5vMAG27_5158846	v5vMAG27	v5vMAG27	100	100	149	17910	149	0	1	149	12055	11907	1.49e-73	1528	Nostoc	0.409
A01587:61:GW2112241702nd:3:1209:17852:10520	v5vMAG27_5158846	v5vMAG27	v5vMAG27	100	100	149	17910	27	0	18	44	13688	13662	9.84e-06	1528	Nostoc	0.409
A01587:61:GW2112241702nd:3:1505:23430:11600	v5vMAG27_5158846	v5vMAG27	v5vMAG27	100	100	149	17910	27	0	1	27	11856	11830	9.84e-06	1528	Nostoc	0.409
A01587:61:GW2112241702nd:3:2209:19334:3035	v5vMAG27_5158846	v5vMAG27	v5vMAG27	100	100	149	17910	149	0	1	149	12055	11907	1.49e-73	1528	Nostoc	0.409
A01587:61:GW2112241702nd:3:2209:19334:3035	v5vMAG27_5158846	v5vMAG27	v5vMAG27	100	100	149	17910	27	0	18	44	13688	13662	9.84e-06	1528	Nostoc	0.409
A01587:61:GW2112241702nd:3:2528:15682:33160	v5vMAG27_5158846	v5vMAG27	v5vMAG27	100	100	66	17910	64	0	1	64	11891	11828	9.15e-27	1528	Nostoc	0.409
A01587:61:GW2112241702nd:3:1157:23936:1266	v5vMAG27_5158846	v5vMAG27	v5vMAG27	100	100	149	17910	149	0	1	149	12076	11928	1.49e-73	1528	Nostoc	0.409
A01587:61:GW2112241702nd:3:1157:23936:1266	v5vMAG27_5158846	v5vMAG27	v5vMAG27	100	100	149	17910	27	0	39	65	13688	13662	9.84e-06	1528	Nostoc	0.409
A01587:61:GW2112241702nd:3:1407:3161:2738	v5vMAG27_5158846	v5vMAG27	v5vMAG27	100	100	123	17910	123	0	1	123	11912	11790	3.35e-59	1528	Nostoc	0.409
A01587:61:GW2112241702nd:3:1646:7473:28995	v5vMAG27_5158846	v5vMAG27	v5vMAG27	100	100	65	17910	65	0	1	65	11878	11814	2.48e-27	1528	Nostoc	0.409
A01587:61:GW2112241702nd:3:1646:7473:28995	v5vMAG27_5158846	v5vMAG27	v5vMAG27	100	100	65	17910	27	0	23	49	11973	11947	3.31e-06	1528	Nostoc	0.409
A01587:61:GW2112241702nd:3:2476:27760:20384	v5vMAG27_5158846	v5vMAG27	v5vMAG27	100	100	124	17910	124	0	1	124	11881	11758	9.42e-60	1528	Nostoc	0.409
A01587:61:GW2112241702nd:3:2476:27760:20384	v5vMAG27_5158846	v5vMAG27	v5vMAG27	100	100	124	17910	27	0	26	52	11973	11947	7.87e-06	1528	Nostoc	0.409
A01587:61:GW2112241702nd:3:1505:23430:11600	v5vMAG27_5158846	v5vMAG27	v5vMAG27	99.329	100	149	17910	149	1	1	149	11973	11825	6.94e-72	1528	Nostoc	0.409
A01587:61:GW2112241702nd:3:2562:27715:13354	v5vMAG27_5158846	v5vMAG27	v5vMAG27	99.329	100	149	17910	149	1	1	149	12054	11906	6.94e-72	1528	Nostoc	0.409
A01587:61:GW2112241702nd:3:2151:4707:19132	v5vMAG27_5158846	v5vMAG27	v5vMAG27	98.658	100	149	17910	149	2	1	149	11932	11784	3.23e-70	1528	Nostoc	0.409
A01587:61:GW2112241702nd:3:2257:8974:7169	v5vMAG27_5158846	v5vMAG27	v5vMAG27	98.592	100	142	17910	142	2	1	142	11917	11776	2.37e-66	1528	Nostoc	0.409
A01587:61:GW2112241702nd:3:1472:21531:17550	v5vMAG27_5158846	v5vMAG27	v5vMAG27	98.571	100	140	17910	140	2	1	140	11902	11763	3.02e-65	1528	Nostoc	0.409
A01587:61:GW2112241702nd:3:1472:21305:17065	v5vMAG27_5158846	v5vMAG27	v5vMAG27	98.551	100	138	17910	138	2	1	138	11902	11765	3.83e-64	1528	Nostoc	0.409
A01587:61:GW2112241702nd:3:1206:28772:29027	v5vMAG27_5158846	v5vMAG27	v5vMAG27	98.529	100	136	17910	136	2	1	136	11930	11795	4.87e-63	1528	Nostoc	0.409
A01587:61:GW2112241702nd:3:2546:21856:3677	v5vMAG27_5158846	v5vMAG27	v5vMAG27	98.45	100	129	17910	129	2	1	129	11890	11762	3.56e-59	1528	Nostoc	0.409
A01587:61:GW2112241702nd:3:1472:21983:17989	v5vMAG27_5158846	v5vMAG27	v5vMAG27	98.02	100	101	17910	101	2	1	101	11902	11802	9.58e-44	1528	Nostoc	0.409
A01587:61:GW2112241702nd:3:2205:4047:30702	v5vMAG27_5158846	v5vMAG27	v5vMAG27	97.222	100	106	17910	36	1	70	105	13596	13561	2.98e-09	1528	Nostoc	0.409
A01587:61:GW2112241702nd:3:2228:25437:35211	v5vMAG27_5158846	v5vMAG27	v5vMAG27	97.059	100	93	17910	34	1	17	50	11856	11823	3.24e-08	1528	Nostoc	0.409
A01587:61:GW2112241702nd:3:1101:11469:36573	v5vMAG27_5158846	v5vMAG27	v5vMAG27	97.059	100	148	17910	34	1	12	45	11856	11823	5.83e-08	1528	Nostoc	0.409
A01587:61:GW2112241702nd:3:1536:22245:11146	v5vMAG27_5158846	v5vMAG27	v5vMAG27	96.774	100	149	17910	31	1	104	134	11853	11823	2.73e-06	1528	Nostoc	0.409
A01587:61:GW2112241702nd:3:1513:10565:17253	v5vMAG27_5158846	v5vMAG27	v5vMAG27	96.552	100	149	17910	29	1	111	139	13428	13400	3.54e-05	1528	Nostoc	0.409
A01587:61:GW2112241702nd:3:2205:4047:30702	v5vMAG27_5158846	v5vMAG27	v5vMAG27	96.429	100	106	17910	28	1	69	96	11974	11947	8.35e-05	1528	Nostoc	0.409
A01587:61:GW2112241702nd:3:2562:27715:13354	v5vMAG27_5158846	v5vMAG27	v5vMAG27	96.296	100	149	17910	27	1	17	43	13688	13662	0.000458	1528	Nostoc	0.409
A01587:61:GW2112241702nd:3:1513:10565:17253	v5vMAG27_5158846	v5vMAG27	v5vMAG27	96	100	149	17910	25	1	83	107	11917	11893	0.006	1528	Nostoc	0.409
A01587:61:GW2112241702nd:3:1220:7563:14372	v5vMAG27_5158846	v5vMAG27	v5vMAG27	96	100	150	17910	25	1	118	142	11917	11893	0.006	1528	Nostoc	0.409
A01587:61:GW2112241702nd:3:1446:25943:13980	v5vMAG27_5158846	v5vMAG27	v5vMAG27	96	100	150	17910	25	1	115	139	11917	11893	0.006	1528	Nostoc	0.409
A01587:61:GW2112241702nd:3:1134:22110:8907	v5vMAG27_5158846	v5vMAG27	v5vMAG27	96	100	145	17910	25	1	121	145	11917	11893	0.006	1528	Nostoc	0.409
A01587:61:GW2112241702nd:3:1536:22245:11146	v5vMAG27_5158846	v5vMAG27	v5vMAG27	96	100	149	17910	25	1	28	52	11791	11767	0.006	1528	Nostoc	0.409
A01587:61:GW2112241702nd:3:1536:22245:11146	v5vMAG27_5158846	v5vMAG27	v5vMAG27	96	100	149	17910	25	1	35	59	11856	11832	0.006	1528	Nostoc	0.409
A01587:61:GW2112241702nd:3:2546:21856:3677	v5vMAG27_5158846	v5vMAG27	v5vMAG27	96	100	129	17910	25	1	100	124	11917	11893	0.005	1528	Nostoc	0.409
A01587:61:GW2112241702nd:3:2256:4309:28776	v5vMAG27_5158846	v5vMAG27	v5vMAG27	96	100	70	17910	25	1	12	36	13731	13707	0.002	1528	Nostoc	0.409
A01587:61:GW2112241702nd:3:1472:21305:17065	v5vMAG27_5158846	v5vMAG27	v5vMAG27	96	100	138	17910	25	1	112	136	11917	11893	0.005	1528	Nostoc	0.409
A01587:61:GW2112241702nd:3:1472:21531:17550	v5vMAG27_5158846	v5vMAG27	v5vMAG27	96	100	140	17910	25	1	112	136	11917	11893	0.005	1528	Nostoc	0.409
A01587:61:GW2112241702nd:3:2476:27760:20384	v5vMAG27_5158846	v5vMAG27	v5vMAG27	96	100	124	17910	25	1	91	115	11917	11893	0.005	1528	Nostoc	0.409
A01587:61:GW2112241702nd:3:2105:5484:36166	v5vMAG27_5158846	v5vMAG27	v5vMAG27	95.833	100	83	17910	24	1	60	83	11974	11951	0.01	1528	Nostoc	0.409
A01587:61:GW2112241702nd:3:1209:17852:10520	v5vMAG27_5158846	v5vMAG27	v5vMAG27	95.745	100	149	17910	47	2	41	87	15824	15778	1.62e-13	1528	Nostoc	0.409
A01587:61:GW2112241702nd:3:2209:19334:3035	v5vMAG27_5158846	v5vMAG27	v5vMAG27	95.745	100	149	17910	47	2	41	87	15824	15778	1.62e-13	1528	Nostoc	0.409
A01587:61:GW2112241702nd:3:2562:27715:13354	v5vMAG27_5158846	v5vMAG27	v5vMAG27	95.745	100	149	17910	47	2	40	86	15824	15778	1.62e-13	1528	Nostoc	0.409
A01587:61:GW2112241702nd:3:1157:23936:1266	v5vMAG27_5158846	v5vMAG27	v5vMAG27	95.745	100	149	17910	47	2	62	108	15824	15778	1.62e-13	1528	Nostoc	0.409
A01587:61:GW2112241702nd:3:2205:4047:30702	v5vMAG27_5158846	v5vMAG27	v5vMAG27	95.652	100	106	17910	23	1	70	92	13677	13655	0.05	1528	Nostoc	0.409
A01587:61:GW2112241702nd:3:1553:17535:21183	v5vMAG27_5158846	v5vMAG27	v5vMAG27	95.652	100	149	17910	23	1	123	145	13677	13655	0.077	1528	Nostoc	0.409
A01587:61:GW2112241702nd:3:1209:17852:10520	v5vMAG27_5158846	v5vMAG27	v5vMAG27	95.652	100	149	17910	23	1	49	71	13648	13626	0.077	1528	Nostoc	0.409
A01587:61:GW2112241702nd:3:2209:19334:3035	v5vMAG27_5158846	v5vMAG27	v5vMAG27	95.652	100	149	17910	23	1	49	71	13648	13626	0.077	1528	Nostoc	0.409
A01587:61:GW2112241702nd:3:2562:27715:13354	v5vMAG27_5158846	v5vMAG27	v5vMAG27	95.652	100	149	17910	23	1	48	70	13648	13626	0.077	1528	Nostoc	0.409
A01587:61:GW2112241702nd:3:1157:23936:1266	v5vMAG27_5158846	v5vMAG27	v5vMAG27	95.652	100	149	17910	23	1	70	92	13648	13626	0.077	1528	Nostoc	0.409
A01587:61:GW2112241702nd:3:2105:5484:36166	v5vMAG27_5158846	v5vMAG27	v5vMAG27	95.652	100	83	17910	23	1	61	83	11856	11834	0.036	1528	Nostoc	0.409
A01587:61:GW2112241702nd:3:2105:5484:36166	v5vMAG27_5158846	v5vMAG27	v5vMAG27	95.652	100	83	17910	23	1	61	83	13596	13574	0.036	1528	Nostoc	0.409
A01587:61:GW2112241702nd:3:2105:5484:36166	v5vMAG27_5158846	v5vMAG27	v5vMAG27	95.652	100	83	17910	23	1	61	83	13677	13655	0.036	1528	Nostoc	0.409
A01587:61:GW2112241702nd:3:1278:32723:24690	v5vMAG27_5158846	v5vMAG27	v5vMAG27	95.455	100	69	17910	22	1	1	22	13728	13707	0.1	1528	Nostoc	0.409
A01587:61:GW2112241702nd:3:1513:10565:17253	v5vMAG27_5158846	v5vMAG27	v5vMAG27	95.455	100	149	17910	22	0	82	103	13367	13347	0.99	1528	Nostoc	0.409
A01587:61:GW2112241702nd:3:1513:10565:17253	v5vMAG27_5158846	v5vMAG27	v5vMAG27	95.455	100	149	17910	22	0	82	103	15907	15887	0.99	1528	Nostoc	0.409
A01587:61:GW2112241702nd:3:1513:10565:17253	v5vMAG27_5158846	v5vMAG27	v5vMAG27	95.455	100	149	17910	22	0	82	103	16489	16469	0.99	1528	Nostoc	0.409
A01587:61:GW2112241702nd:3:2228:25437:35211	v5vMAG27_5158846	v5vMAG27	v5vMAG27	95.455	100	93	17910	22	1	13	34	12718	12697	0.15	1528	Nostoc	0.409
A01587:61:GW2112241702nd:3:1536:22245:11146	v5vMAG27_5158846	v5vMAG27	v5vMAG27	95.455	100	149	17910	22	1	121	142	12007	11986	0.28	1528	Nostoc	0.409
A01587:61:GW2112241702nd:3:1536:22245:11146	v5vMAG27_5158846	v5vMAG27	v5vMAG27	95.455	100	149	17910	22	1	121	142	15816	15795	0.28	1528	Nostoc	0.409
A01587:61:GW2112241702nd:3:2661:17499:28761	v5vMAG27_5158846	v5vMAG27	v5vMAG27	95.455	100	80	17910	22	1	10	31	13728	13707	0.12	1528	Nostoc	0.409
A01587:61:GW2112241702nd:3:1209:17852:10520	v5vMAG27_5158846	v5vMAG27	v5vMAG27	95.455	100	149	17910	22	1	23	44	12666	12645	0.28	1528	Nostoc	0.409
A01587:61:GW2112241702nd:3:2209:19334:3035	v5vMAG27_5158846	v5vMAG27	v5vMAG27	95.455	100	149	17910	22	1	23	44	12666	12645	0.28	1528	Nostoc	0.409
A01587:61:GW2112241702nd:3:1157:23936:1266	v5vMAG27_5158846	v5vMAG27	v5vMAG27	95.455	100	149	17910	22	1	44	65	12666	12645	0.28	1528	Nostoc	0.409
A01587:61:GW2112241702nd:3:2441:32154:4570	v5vMAG27_5158846	v5vMAG27	v5vMAG27	95.455	100	119	17910	22	1	9	30	15553	15574	0.21	1528	Nostoc	0.409
A01587:61:GW2112241702nd:3:1513:10565:17253	v5vMAG27_5158846	v5vMAG27	v5vMAG27	95.238	100	149	17910	21	1	50	70	13612	13592	0.99	1528	Nostoc	0.409
A01587:61:GW2112241702nd:3:1321:19479:12618	v5vMAG27_5158846	v5vMAG27	v5vMAG27	95.238	100	146	17910	42	2	68	109	13596	13555	9.53e-11	1528	Nostoc	0.409
A01587:61:GW2112241702nd:3:1101:11469:36573	v5vMAG27_5158846	v5vMAG27	v5vMAG27	95.238	100	148	17910	21	1	105	125	13638	13618	0.98	1528	Nostoc	0.409
A01587:61:GW2112241702nd:3:2661:17499:28761	v5vMAG27_5158846	v5vMAG27	v5vMAG27	95.238	100	80	17910	42	2	7	48	13596	13555	4.38e-11	1528	Nostoc	0.409
A01587:61:GW2112241702nd:3:1209:17852:10520	v5vMAG27_5158846	v5vMAG27	v5vMAG27	95.238	100	149	17910	21	1	40	60	15879	15859	0.99	1528	Nostoc	0.409
A01587:61:GW2112241702nd:3:2209:19334:3035	v5vMAG27_5158846	v5vMAG27	v5vMAG27	95.238	100	149	17910	21	1	40	60	15879	15859	0.99	1528	Nostoc	0.409
A01587:61:GW2112241702nd:3:2562:27715:13354	v5vMAG27_5158846	v5vMAG27	v5vMAG27	95.238	100	149	17910	21	1	39	59	15879	15859	0.99	1528	Nostoc	0.409
A01587:61:GW2112241702nd:3:1157:23936:1266	v5vMAG27_5158846	v5vMAG27	v5vMAG27	95.238	100	149	17910	21	1	61	81	15879	15859	0.99	1528	Nostoc	0.409
A01587:61:GW2112241702nd:3:1513:10565:17253	v5vMAG27_5158846	v5vMAG27	v5vMAG27	95	100	149	17910	20	1	54	73	16439	16420	3.6	1528	Nostoc	0.409
A01587:61:GW2112241702nd:3:1101:11469:36573	v5vMAG27_5158846	v5vMAG27	v5vMAG27	95	100	148	17910	20	1	81	100	15677	15658	3.5	1528	Nostoc	0.409
A01587:61:GW2112241702nd:3:1536:22245:11146	v5vMAG27_5158846	v5vMAG27	v5vMAG27	95	100	149	17910	20	1	95	114	13611	13592	3.6	1528	Nostoc	0.409
A01587:61:GW2112241702nd:3:1209:17852:10520	v5vMAG27_5158846	v5vMAG27	v5vMAG27	95	100	149	17910	20	1	81	100	12716	12697	3.6	1528	Nostoc	0.409
A01587:61:GW2112241702nd:3:1209:17852:10520	v5vMAG27_5158846	v5vMAG27	v5vMAG27	95	100	149	17910	20	1	41	60	15851	15832	3.6	1528	Nostoc	0.409
A01587:61:GW2112241702nd:3:2209:19334:3035	v5vMAG27_5158846	v5vMAG27	v5vMAG27	95	100	149	17910	20	1	81	100	12716	12697	3.6	1528	Nostoc	0.409
A01587:61:GW2112241702nd:3:2209:19334:3035	v5vMAG27_5158846	v5vMAG27	v5vMAG27	95	100	149	17910	20	1	41	60	15851	15832	3.6	1528	Nostoc	0.409
A01587:61:GW2112241702nd:3:2562:27715:13354	v5vMAG27_5158846	v5vMAG27	v5vMAG27	95	100	149	17910	20	1	80	99	12716	12697	3.6	1528	Nostoc	0.409
A01587:61:GW2112241702nd:3:2562:27715:13354	v5vMAG27_5158846	v5vMAG27	v5vMAG27	95	100	149	17910	20	1	40	59	15851	15832	3.6	1528	Nostoc	0.409
A01587:61:GW2112241702nd:3:1157:23936:1266	v5vMAG27_5158846	v5vMAG27	v5vMAG27	95	100	149	17910	20	1	102	121	12716	12697	3.6	1528	Nostoc	0.409
A01587:61:GW2112241702nd:3:1157:23936:1266	v5vMAG27_5158846	v5vMAG27	v5vMAG27	95	100	149	17910	20	1	62	81	15851	15832	3.6	1528	Nostoc	0.409
A01587:61:GW2112241702nd:3:2528:15682:33160	v5vMAG27_5158846	v5vMAG27	v5vMAG27	94.444	100	66	17910	36	2	29	64	13603	13568	7.27e-08	1528	Nostoc	0.409
A01587:61:GW2112241702nd:3:1553:17535:21183	v5vMAG27_5158846	v5vMAG27	v5vMAG27	94.118	100	149	17910	34	2	60	93	11856	11823	2.73e-06	1528	Nostoc	0.409
A01587:61:GW2112241702nd:3:2661:17499:28761	v5vMAG27_5158846	v5vMAG27	v5vMAG27	94.118	100	80	17910	34	2	7	40	11856	11823	1.23e-06	1528	Nostoc	0.409
A01587:61:GW2112241702nd:3:2319:24306:7044	v5vMAG27_5158846	v5vMAG27	v5vMAG27	93.939	100	126	17910	33	2	4	36	13587	13555	8.03e-06	1528	Nostoc	0.409
A01587:61:GW2112241702nd:3:1321:19479:12618	v5vMAG27_5158846	v5vMAG27	v5vMAG27	93.939	100	146	17910	33	2	8	40	11853	11821	9.6e-06	1528	Nostoc	0.409
A01587:61:GW2112241702nd:3:1536:22245:11146	v5vMAG27_5158846	v5vMAG27	v5vMAG27	93.939	100	149	17910	33	2	110	142	13587	13555	9.84e-06	1528	Nostoc	0.409
A01587:61:GW2112241702nd:3:2205:4047:30702	v5vMAG27_5158846	v5vMAG27	v5vMAG27	93.939	100	106	17910	33	2	10	42	11853	11821	6.45e-06	1528	Nostoc	0.409
A01587:61:GW2112241702nd:3:2105:5484:36166	v5vMAG27_5158846	v5vMAG27	v5vMAG27	93.939	100	83	17910	33	2	1	33	11853	11821	4.64e-06	1528	Nostoc	0.409
A01587:61:GW2112241702nd:3:1553:17535:21183	v5vMAG27_5158846	v5vMAG27	v5vMAG27	93.75	100	149	17910	32	2	1	32	11852	11821	3.54e-05	1528	Nostoc	0.409
A01587:61:GW2112241702nd:3:1536:22245:11146	v5vMAG27_5158846	v5vMAG27	v5vMAG27	93.548	100	149	17910	31	2	95	125	13737	13707	0.000127	1528	Nostoc	0.409
A01587:61:GW2112241702nd:3:1513:10565:17253	v5vMAG27_5158846	v5vMAG27	v5vMAG27	93.333	100	149	17910	30	2	110	139	13540	13511	0.000458	1528	Nostoc	0.409
A01587:61:GW2112241702nd:3:2317:18611:30436	v5vMAG27_5158846	v5vMAG27	v5vMAG27	92.857	100	117	17910	28	2	14	41	13734	13707	0.004	1528	Nostoc	0.409
A01587:61:GW2112241702nd:3:2319:24306:7044	v5vMAG27_5158846	v5vMAG27	v5vMAG27	92.857	100	126	17910	28	2	1	28	11850	11823	0.005	1528	Nostoc	0.409
A01587:61:GW2112241702nd:3:2319:24306:7044	v5vMAG27_5158846	v5vMAG27	v5vMAG27	92.857	100	126	17910	28	2	73	100	13734	13707	0.005	1528	Nostoc	0.409
A01587:61:GW2112241702nd:3:2556:16161:9408	v5vMAG27_5158846	v5vMAG27	v5vMAG27	92.857	100	99	17910	28	2	16	43	13734	13707	0.004	1528	Nostoc	0.409
A01587:61:GW2112241702nd:3:1331:29912:27211	v5vMAG27_5158846	v5vMAG27	v5vMAG27	92.857	100	79	17910	28	2	6	33	13734	13707	0.003	1528	Nostoc	0.409
A01587:61:GW2112241702nd:3:1513:10565:17253	v5vMAG27_5158846	v5vMAG27	v5vMAG27	92.593	100	149	17910	27	2	3	29	11847	11821	0.021	1528	Nostoc	0.409
A01587:61:GW2112241702nd:3:1513:10565:17253	v5vMAG27_5158846	v5vMAG27	v5vMAG27	92.593	100	149	17910	27	2	80	106	12091	12065	0.021	1528	Nostoc	0.409
A01587:61:GW2112241702nd:3:1513:10565:17253	v5vMAG27_5158846	v5vMAG27	v5vMAG27	92.593	100	149	17910	27	2	80	106	16446	16420	0.021	1528	Nostoc	0.409
A01587:61:GW2112241702nd:3:1209:17852:10520	v5vMAG27_5158846	v5vMAG27	v5vMAG27	92.593	100	149	17910	27	2	83	109	13596	13570	0.021	1528	Nostoc	0.409
A01587:61:GW2112241702nd:3:2209:19334:3035	v5vMAG27_5158846	v5vMAG27	v5vMAG27	92.593	100	149	17910	27	2	83	109	13596	13570	0.021	1528	Nostoc	0.409
A01587:61:GW2112241702nd:3:2562:27715:13354	v5vMAG27_5158846	v5vMAG27	v5vMAG27	92.593	100	149	17910	27	2	82	108	13596	13570	0.021	1528	Nostoc	0.409
A01587:61:GW2112241702nd:3:1157:23936:1266	v5vMAG27_5158846	v5vMAG27	v5vMAG27	92.593	100	149	17910	27	2	104	130	13596	13570	0.021	1528	Nostoc	0.409
A01587:61:GW2112241702nd:3:2317:18611:30436	v5vMAG27_5158846	v5vMAG27	v5vMAG27	92.308	100	117	17910	26	2	79	104	13822	13797	0.057	1528	Nostoc	0.409
A01587:61:GW2112241702nd:3:1330:9480:36229	v5vMAG27_5158846	v5vMAG27	v5vMAG27	92.308	100	114	17910	26	2	59	84	13822	13797	0.055	1528	Nostoc	0.409
A01587:61:GW2112241702nd:3:1513:10565:17253	v5vMAG27_5158846	v5vMAG27	v5vMAG27	92.308	100	149	17910	26	2	82	107	13613	13588	0.077	1528	Nostoc	0.409
A01587:61:GW2112241702nd:3:1220:7563:14372	v5vMAG27_5158846	v5vMAG27	v5vMAG27	92.308	100	150	17910	26	2	125	150	11856	11831	0.077	1528	Nostoc	0.409
A01587:61:GW2112241702nd:3:1220:7563:14372	v5vMAG27_5158846	v5vMAG27	v5vMAG27	92.308	100	150	17910	26	2	125	150	11973	11948	0.077	1528	Nostoc	0.409
A01587:61:GW2112241702nd:3:1446:25943:13980	v5vMAG27_5158846	v5vMAG27	v5vMAG27	92.308	100	150	17910	26	2	122	147	11973	11948	0.077	1528	Nostoc	0.409
A01587:61:GW2112241702nd:3:1101:11469:36573	v5vMAG27_5158846	v5vMAG27	v5vMAG27	92.308	100	148	17910	26	2	123	148	13629	13604	0.076	1528	Nostoc	0.409
A01587:61:GW2112241702nd:3:1101:11469:36573	v5vMAG27_5158846	v5vMAG27	v5vMAG27	92.308	100	148	17910	26	2	123	148	13755	13730	0.076	1528	Nostoc	0.409
A01587:61:GW2112241702nd:3:1101:11469:36573	v5vMAG27_5158846	v5vMAG27	v5vMAG27	92.308	100	148	17910	26	2	75	100	13839	13814	0.076	1528	Nostoc	0.409
A01587:61:GW2112241702nd:3:1553:17535:21183	v5vMAG27_5158846	v5vMAG27	v5vMAG27	92.308	100	149	17910	26	2	122	147	13822	13797	0.077	1528	Nostoc	0.409
A01587:61:GW2112241702nd:3:1601:28113:9502	v5vMAG27_5158846	v5vMAG27	v5vMAG27	92.308	100	93	17910	26	2	37	62	13822	13797	0.042	1528	Nostoc	0.409
A01587:61:GW2112241702nd:3:1645:5150:1047	v5vMAG27_5158846	v5vMAG27	v5vMAG27	92.308	100	82	17910	26	2	17	42	13822	13797	0.036	1528	Nostoc	0.409
A01587:61:GW2112241702nd:3:1209:17852:10520	v5vMAG27_5158846	v5vMAG27	v5vMAG27	92.308	100	149	17910	26	2	83	108	11784	11759	0.077	1528	Nostoc	0.409
A01587:61:GW2112241702nd:3:1209:17852:10520	v5vMAG27_5158846	v5vMAG27	v5vMAG27	92.308	100	149	17910	26	2	83	108	11910	11885	0.077	1528	Nostoc	0.409
A01587:61:GW2112241702nd:3:1209:17852:10520	v5vMAG27_5158846	v5vMAG27	v5vMAG27	92.308	100	149	17910	26	2	29	54	15674	15649	0.077	1528	Nostoc	0.409
A01587:61:GW2112241702nd:3:1505:23430:11600	v5vMAG27_5158846	v5vMAG27	v5vMAG27	92.308	100	149	17910	26	2	1	26	11784	11759	0.077	1528	Nostoc	0.409
A01587:61:GW2112241702nd:3:2209:19334:3035	v5vMAG27_5158846	v5vMAG27	v5vMAG27	92.308	100	149	17910	26	2	83	108	11784	11759	0.077	1528	Nostoc	0.409
A01587:61:GW2112241702nd:3:2209:19334:3035	v5vMAG27_5158846	v5vMAG27	v5vMAG27	92.308	100	149	17910	26	2	83	108	11910	11885	0.077	1528	Nostoc	0.409
A01587:61:GW2112241702nd:3:2209:19334:3035	v5vMAG27_5158846	v5vMAG27	v5vMAG27	92.308	100	149	17910	26	2	29	54	15674	15649	0.077	1528	Nostoc	0.409
A01587:61:GW2112241702nd:3:2562:27715:13354	v5vMAG27_5158846	v5vMAG27	v5vMAG27	92.308	100	149	17910	26	2	82	107	11784	11759	0.077	1528	Nostoc	0.409
A01587:61:GW2112241702nd:3:2562:27715:13354	v5vMAG27_5158846	v5vMAG27	v5vMAG27	92.308	100	149	17910	26	2	82	107	11910	11885	0.077	1528	Nostoc	0.409
A01587:61:GW2112241702nd:3:2562:27715:13354	v5vMAG27_5158846	v5vMAG27	v5vMAG27	92.308	100	149	17910	26	2	28	53	15674	15649	0.077	1528	Nostoc	0.409
A01587:61:GW2112241702nd:3:1157:23936:1266	v5vMAG27_5158846	v5vMAG27	v5vMAG27	92.308	100	149	17910	26	2	104	129	11784	11759	0.077	1528	Nostoc	0.409
A01587:61:GW2112241702nd:3:1157:23936:1266	v5vMAG27_5158846	v5vMAG27	v5vMAG27	92.308	100	149	17910	26	2	104	129	11910	11885	0.077	1528	Nostoc	0.409
A01587:61:GW2112241702nd:3:1157:23936:1266	v5vMAG27_5158846	v5vMAG27	v5vMAG27	92.308	100	149	17910	26	2	50	75	15674	15649	0.077	1528	Nostoc	0.409
A01587:61:GW2112241702nd:3:2105:5484:36166	v5vMAG27_5158846	v5vMAG27	v5vMAG27	92.308	100	83	17910	26	2	52	77	16490	16465	0.036	1528	Nostoc	0.409
A01587:61:GW2112241702nd:3:2476:27760:20384	v5vMAG27_5158846	v5vMAG27	v5vMAG27	92.308	100	124	17910	26	2	98	123	11856	11831	0.061	1528	Nostoc	0.409
A01587:61:GW2112241702nd:3:2476:27760:20384	v5vMAG27_5158846	v5vMAG27	v5vMAG27	92.308	100	124	17910	26	2	98	123	11973	11948	0.061	1528	Nostoc	0.409
A01587:61:GW2112241702nd:3:2317:18611:30436	v5vMAG27_5158846	v5vMAG27	v5vMAG27	92	100	117	17910	25	2	80	104	12660	12636	0.2	1528	Nostoc	0.409
A01587:61:GW2112241702nd:3:2317:18611:30436	v5vMAG27_5158846	v5vMAG27	v5vMAG27	92	100	117	17910	25	2	10	34	14652	14628	0.2	1528	Nostoc	0.409
A01587:61:GW2112241702nd:3:2319:24306:7044	v5vMAG27_5158846	v5vMAG27	v5vMAG27	92	100	126	17910	25	2	69	93	14652	14628	0.22	1528	Nostoc	0.409
A01587:61:GW2112241702nd:3:2556:16161:9408	v5vMAG27_5158846	v5vMAG27	v5vMAG27	92	100	99	17910	25	2	12	36	14652	14628	0.17	1528	Nostoc	0.409
A01587:61:GW2112241702nd:3:1330:9480:36229	v5vMAG27_5158846	v5vMAG27	v5vMAG27	92	100	114	17910	25	2	60	84	12660	12636	0.2	1528	Nostoc	0.409
A01587:61:GW2112241702nd:3:1321:19479:12618	v5vMAG27_5158846	v5vMAG27	v5vMAG27	92	100	146	17910	25	2	68	92	12660	12636	0.27	1528	Nostoc	0.409
A01587:61:GW2112241702nd:3:1321:19479:12618	v5vMAG27_5158846	v5vMAG27	v5vMAG27	92	100	146	17910	25	2	68	92	13821	13797	0.27	1528	Nostoc	0.409
A01587:61:GW2112241702nd:3:2151:4707:19132	v5vMAG27_5158846	v5vMAG27	v5vMAG27	92	100	149	17910	25	2	125	149	17387	17363	0.28	1528	Nostoc	0.409
A01587:61:GW2112241702nd:3:1331:29912:27211	v5vMAG27_5158846	v5vMAG27	v5vMAG27	92	100	79	17910	25	2	2	26	14652	14628	0.12	1528	Nostoc	0.409
A01587:61:GW2112241702nd:3:2205:4047:30702	v5vMAG27_5158846	v5vMAG27	v5vMAG27	92	100	106	17910	25	2	70	94	12660	12636	0.18	1528	Nostoc	0.409
A01587:61:GW2112241702nd:3:2205:4047:30702	v5vMAG27_5158846	v5vMAG27	v5vMAG27	92	100	106	17910	25	2	70	94	13821	13797	0.18	1528	Nostoc	0.409
A01587:61:GW2112241702nd:3:1553:17535:21183	v5vMAG27_5158846	v5vMAG27	v5vMAG27	92	100	149	17910	25	2	123	147	12660	12636	0.28	1528	Nostoc	0.409
A01587:61:GW2112241702nd:3:1553:17535:21183	v5vMAG27_5158846	v5vMAG27	v5vMAG27	92	100	149	17910	25	2	60	84	12660	12636	0.28	1528	Nostoc	0.409
A01587:61:GW2112241702nd:3:1553:17535:21183	v5vMAG27_5158846	v5vMAG27	v5vMAG27	92	100	149	17910	25	2	60	84	13821	13797	0.28	1528	Nostoc	0.409
A01587:61:GW2112241702nd:3:1601:28113:9502	v5vMAG27_5158846	v5vMAG27	v5vMAG27	92	100	93	17910	25	2	38	62	12660	12636	0.15	1528	Nostoc	0.409
A01587:61:GW2112241702nd:3:2661:17499:28761	v5vMAG27_5158846	v5vMAG27	v5vMAG27	92	100	80	17910	25	2	7	31	12660	12636	0.12	1528	Nostoc	0.409
A01587:61:GW2112241702nd:3:2661:17499:28761	v5vMAG27_5158846	v5vMAG27	v5vMAG27	92	100	80	17910	25	2	7	31	13821	13797	0.12	1528	Nostoc	0.409
A01587:61:GW2112241702nd:3:1645:5150:1047	v5vMAG27_5158846	v5vMAG27	v5vMAG27	92	100	82	17910	25	2	18	42	12660	12636	0.13	1528	Nostoc	0.409
A01587:61:GW2112241702nd:3:2256:4309:28776	v5vMAG27_5158846	v5vMAG27	v5vMAG27	92	100	70	17910	25	2	1	25	13361	13337	0.1	1528	Nostoc	0.409
A01587:61:GW2112241702nd:3:2105:5484:36166	v5vMAG27_5158846	v5vMAG27	v5vMAG27	92	100	83	17910	25	2	54	78	11791	11767	0.13	1528	Nostoc	0.409
A01587:61:GW2112241702nd:3:2317:18611:30436	v5vMAG27_5158846	v5vMAG27	v5vMAG27	91.667	100	117	17910	24	2	79	102	15486	15463	0.74	1528	Nostoc	0.409
A01587:61:GW2112241702nd:3:1278:32723:24690	v5vMAG27_5158846	v5vMAG27	v5vMAG27	91.667	100	69	17910	36	0	4	36	13590	13555	4.68e-05	1528	Nostoc	0.409
A01587:61:GW2112241702nd:3:1330:9480:36229	v5vMAG27_5158846	v5vMAG27	v5vMAG27	91.667	100	114	17910	24	2	59	82	15486	15463	0.71	1528	Nostoc	0.409
A01587:61:GW2112241702nd:3:1513:10565:17253	v5vMAG27_5158846	v5vMAG27	v5vMAG27	91.667	100	149	17910	24	2	116	139	13678	13655	0.99	1528	Nostoc	0.409
A01587:61:GW2112241702nd:3:2151:4707:19132	v5vMAG27_5158846	v5vMAG27	v5vMAG27	91.667	100	149	17910	24	2	104	127	12603	12580	0.99	1528	Nostoc	0.409
A01587:61:GW2112241702nd:3:2257:8974:7169	v5vMAG27_5158846	v5vMAG27	v5vMAG27	91.667	100	142	17910	24	2	89	112	12603	12580	0.94	1528	Nostoc	0.409
A01587:61:GW2112241702nd:3:2205:4047:30702	v5vMAG27_5158846	v5vMAG27	v5vMAG27	91.667	100	106	17910	24	2	1	24	14651	14628	0.65	1528	Nostoc	0.409
A01587:61:GW2112241702nd:3:2546:21856:3677	v5vMAG27_5158846	v5vMAG27	v5vMAG27	91.667	100	129	17910	24	2	62	85	12603	12580	0.83	1528	Nostoc	0.409
A01587:61:GW2112241702nd:3:1553:17535:21183	v5vMAG27_5158846	v5vMAG27	v5vMAG27	91.667	100	149	17910	24	2	122	145	15486	15463	0.99	1528	Nostoc	0.409
A01587:61:GW2112241702nd:3:1601:28113:9502	v5vMAG27_5158846	v5vMAG27	v5vMAG27	91.667	100	93	17910	24	2	37	60	15486	15463	0.55	1528	Nostoc	0.409
A01587:61:GW2112241702nd:3:1645:5150:1047	v5vMAG27_5158846	v5vMAG27	v5vMAG27	91.667	100	82	17910	24	2	17	40	15486	15463	0.46	1528	Nostoc	0.409
A01587:61:GW2112241702nd:3:1472:21305:17065	v5vMAG27_5158846	v5vMAG27	v5vMAG27	91.667	100	138	17910	24	2	74	97	12603	12580	0.9	1528	Nostoc	0.409
A01587:61:GW2112241702nd:3:1472:21531:17550	v5vMAG27_5158846	v5vMAG27	v5vMAG27	91.667	100	140	17910	24	2	74	97	12603	12580	0.92	1528	Nostoc	0.409
A01587:61:GW2112241702nd:3:1472:21983:17989	v5vMAG27_5158846	v5vMAG27	v5vMAG27	91.667	100	101	17910	24	2	74	97	12603	12580	0.61	1528	Nostoc	0.409
A01587:61:GW2112241702nd:3:2441:32154:4570	v5vMAG27_5158846	v5vMAG27	v5vMAG27	91.667	100	119	17910	24	2	5	28	15639	15662	0.75	1528	Nostoc	0.409
A01587:61:GW2112241702nd:3:2317:18611:30436	v5vMAG27_5158846	v5vMAG27	v5vMAG27	91.304	100	117	17910	23	2	9	31	17248	17226	2.7	1528	Nostoc	0.409
A01587:61:GW2112241702nd:3:2319:24306:7044	v5vMAG27_5158846	v5vMAG27	v5vMAG27	91.304	100	126	17910	23	2	68	90	17248	17226	2.9	1528	Nostoc	0.409
A01587:61:GW2112241702nd:3:2556:16161:9408	v5vMAG27_5158846	v5vMAG27	v5vMAG27	91.304	100	99	17910	23	2	11	33	17248	17226	2.1	1528	Nostoc	0.409
A01587:61:GW2112241702nd:3:1513:10565:17253	v5vMAG27_5158846	v5vMAG27	v5vMAG27	91.304	100	149	17910	23	2	84	106	12537	12515	3.6	1528	Nostoc	0.409
A01587:61:GW2112241702nd:3:1220:7563:14372	v5vMAG27_5158846	v5vMAG27	v5vMAG27	91.304	100	150	17910	23	2	53	75	13677	13655	3.6	1528	Nostoc	0.409
A01587:61:GW2112241702nd:3:1446:25943:13980	v5vMAG27_5158846	v5vMAG27	v5vMAG27	91.304	100	150	17910	23	2	50	72	13677	13655	3.6	1528	Nostoc	0.409
A01587:61:GW2112241702nd:3:1643:26928:4633	v5vMAG27_5158846	v5vMAG27	v5vMAG27	91.304	100	124	17910	23	2	44	66	13677	13655	2.9	1528	Nostoc	0.409
A01587:61:GW2112241702nd:3:1101:11469:36573	v5vMAG27_5158846	v5vMAG27	v5vMAG27	91.304	100	148	17910	23	2	78	100	15590	15568	3.5	1528	Nostoc	0.409
A01587:61:GW2112241702nd:3:1101:11469:36573	v5vMAG27_5158846	v5vMAG27	v5vMAG27	91.304	100	148	17910	23	2	6	28	16442	16420	3.5	1528	Nostoc	0.409
A01587:61:GW2112241702nd:3:1134:22110:8907	v5vMAG27_5158846	v5vMAG27	v5vMAG27	91.304	100	145	17910	23	2	56	78	13677	13655	3.4	1528	Nostoc	0.409
A01587:61:GW2112241702nd:3:1331:29912:27211	v5vMAG27_5158846	v5vMAG27	v5vMAG27	91.304	100	79	17910	23	2	1	23	17248	17226	1.6	1528	Nostoc	0.409
A01587:61:GW2112241702nd:3:1536:22245:11146	v5vMAG27_5158846	v5vMAG27	v5vMAG27	91.304	100	149	17910	23	2	1	23	13402	13380	3.6	1528	Nostoc	0.409
A01587:61:GW2112241702nd:3:1617:12798:35086	v5vMAG27_5158846	v5vMAG27	v5vMAG27	91.304	100	84	17910	23	2	35	57	13677	13655	1.7	1528	Nostoc	0.409
A01587:61:GW2112241702nd:3:1617:12400:35869	v5vMAG27_5158846	v5vMAG27	v5vMAG27	91.304	100	81	17910	23	2	32	54	13677	13655	1.6	1528	Nostoc	0.409
A01587:61:GW2112241702nd:3:2530:15673:9439	v5vMAG27_5158846	v5vMAG27	v5vMAG27	91.304	100	70	17910	23	2	17	39	13677	13655	1.3	1528	Nostoc	0.409
A01587:61:GW2112241702nd:3:2546:21856:3677	v5vMAG27_5158846	v5vMAG27	v5vMAG27	91.304	100	129	17910	23	2	35	57	13677	13655	3	1528	Nostoc	0.409
A01587:61:GW2112241702nd:3:2661:17499:28761	v5vMAG27_5158846	v5vMAG27	v5vMAG27	91.304	100	80	17910	23	2	7	29	15485	15463	1.6	1528	Nostoc	0.409
A01587:61:GW2112241702nd:3:2661:17499:28761	v5vMAG27_5158846	v5vMAG27	v5vMAG27	91.304	100	80	17910	23	2	1	23	16442	16420	1.6	1528	Nostoc	0.409
A01587:61:GW2112241702nd:3:1209:17852:10520	v5vMAG27_5158846	v5vMAG27	v5vMAG27	91.304	100	149	17910	23	2	83	105	13677	13655	3.6	1528	Nostoc	0.409
A01587:61:GW2112241702nd:3:1505:23430:11600	v5vMAG27_5158846	v5vMAG27	v5vMAG27	91.304	100	149	17910	23	2	1	23	13677	13655	3.6	1528	Nostoc	0.409
A01587:61:GW2112241702nd:3:2209:19334:3035	v5vMAG27_5158846	v5vMAG27	v5vMAG27	91.304	100	149	17910	23	2	83	105	13677	13655	3.6	1528	Nostoc	0.409
A01587:61:GW2112241702nd:3:2528:15682:33160	v5vMAG27_5158846	v5vMAG27	v5vMAG27	91.304	100	66	17910	23	2	36	58	13677	13655	1.2	1528	Nostoc	0.409
A01587:61:GW2112241702nd:3:2562:27715:13354	v5vMAG27_5158846	v5vMAG27	v5vMAG27	91.304	100	149	17910	23	2	82	104	13677	13655	3.6	1528	Nostoc	0.409
A01587:61:GW2112241702nd:3:1157:23936:1266	v5vMAG27_5158846	v5vMAG27	v5vMAG27	91.304	100	149	17910	23	2	104	126	13677	13655	3.6	1528	Nostoc	0.409
A01587:61:GW2112241702nd:3:1407:3161:2738	v5vMAG27_5158846	v5vMAG27	v5vMAG27	91.304	100	123	17910	23	2	57	79	13677	13655	2.8	1528	Nostoc	0.409
A01587:61:GW2112241702nd:3:1472:21305:17065	v5vMAG27_5158846	v5vMAG27	v5vMAG27	91.304	100	138	17910	23	2	47	69	13677	13655	3.2	1528	Nostoc	0.409
A01587:61:GW2112241702nd:3:1472:21531:17550	v5vMAG27_5158846	v5vMAG27	v5vMAG27	91.304	100	140	17910	23	2	47	69	13677	13655	3.3	1528	Nostoc	0.409
A01587:61:GW2112241702nd:3:1472:21983:17989	v5vMAG27_5158846	v5vMAG27	v5vMAG27	91.304	100	101	17910	23	2	47	69	13677	13655	2.2	1528	Nostoc	0.409
A01587:61:GW2112241702nd:3:1646:7473:28995	v5vMAG27_5158846	v5vMAG27	v5vMAG27	91.304	100	65	17910	23	2	23	45	13677	13655	1.2	1528	Nostoc	0.409
A01587:61:GW2112241702nd:3:2105:5484:36166	v5vMAG27_5158846	v5vMAG27	v5vMAG27	91.304	100	83	17910	23	2	61	83	12660	12638	1.7	1528	Nostoc	0.409
A01587:61:GW2112241702nd:3:2105:5484:36166	v5vMAG27_5158846	v5vMAG27	v5vMAG27	91.304	100	83	17910	23	2	61	83	13821	13799	1.7	1528	Nostoc	0.409
A01587:61:GW2112241702nd:3:2476:27760:20384	v5vMAG27_5158846	v5vMAG27	v5vMAG27	91.304	100	124	17910	23	2	26	48	13677	13655	2.9	1528	Nostoc	0.409
A01587:61:GW2112241702nd:3:2356:3604:8923	v5vMAG27_5158846	v5vMAG27	v5vMAG27	90.909	100	107	17910	22	2	17	38	4030	4009	8.5	1528	Nostoc	0.409
A01587:61:GW2112241702nd:3:1330:9480:36229	v5vMAG27_5158846	v5vMAG27	v5vMAG27	90.909	100	114	17910	22	2	88	109	15520	15499	9.2	1528	Nostoc	0.409
A01587:61:GW2112241702nd:3:2228:25437:35211	v5vMAG27_5158846	v5vMAG27	v5vMAG27	90.909	100	93	17910	22	2	20	41	13728	13707	7.1	1528	Nostoc	0.409
A01587:61:GW2112241702nd:3:1617:12798:35086	v5vMAG27_5158846	v5vMAG27	v5vMAG27	90.909	100	84	17910	22	2	38	59	13728	13707	6.2	1528	Nostoc	0.409
A01587:61:GW2112241702nd:3:1617:12400:35869	v5vMAG27_5158846	v5vMAG27	v5vMAG27	90.909	100	81	17910	22	2	35	56	13728	13707	5.8	1528	Nostoc	0.409
A01587:61:GW2112241702nd:3:2530:15673:9439	v5vMAG27_5158846	v5vMAG27	v5vMAG27	90.909	100	70	17910	22	2	46	67	13540	13519	4.8	1528	Nostoc	0.409
A01587:61:GW2112241702nd:3:2530:15673:9439	v5vMAG27_5158846	v5vMAG27	v5vMAG27	90.909	100	70	17910	22	2	20	41	13728	13707	4.8	1528	Nostoc	0.409
A01587:61:GW2112241702nd:3:1601:28113:9502	v5vMAG27_5158846	v5vMAG27	v5vMAG27	90.909	100	93	17910	22	2	66	87	15520	15499	7.1	1528	Nostoc	0.409
A01587:61:GW2112241702nd:3:2528:15682:33160	v5vMAG27_5158846	v5vMAG27	v5vMAG27	90.909	100	66	17910	22	2	39	60	13728	13707	4.4	1528	Nostoc	0.409
A01587:61:GW2112241702nd:3:1472:21983:17989	v5vMAG27_5158846	v5vMAG27	v5vMAG27	90.909	100	101	17910	22	2	50	71	13728	13707	7.9	1528	Nostoc	0.409
A01587:61:GW2112241702nd:3:1646:7473:28995	v5vMAG27_5158846	v5vMAG27	v5vMAG27	90.909	100	65	17910	22	2	26	47	13728	13707	4.3	1528	Nostoc	0.409
A01587:61:GW2112241702nd:3:2105:5484:36166	v5vMAG27_5158846	v5vMAG27	v5vMAG27	90.909	100	83	17910	22	2	1	22	13728	13707	6	1528	Nostoc	0.409
A01587:61:GW2112241702nd:3:2105:5484:36166	v5vMAG27_5158846	v5vMAG27	v5vMAG27	90.625	100	83	17910	32	0	7	35	13587	13556	0.01	1528	Nostoc	0.409
A01587:61:GW2112241702nd:3:1330:9480:36229	v5vMAG27_5158846	v5vMAG27	v5vMAG27	90.476	100	114	17910	42	1	60	98	13596	13555	1.97e-06	1528	Nostoc	0.409
A01587:61:GW2112241702nd:3:1601:28113:9502	v5vMAG27_5158846	v5vMAG27	v5vMAG27	90.476	100	93	17910	42	1	38	76	13596	13555	1.51e-06	1528	Nostoc	0.409
A01587:61:GW2112241702nd:3:1645:5150:1047	v5vMAG27_5158846	v5vMAG27	v5vMAG27	90.476	100	82	17910	42	1	18	56	13596	13555	1.27e-06	1528	Nostoc	0.409
A01587:61:GW2112241702nd:3:2317:18611:30436	v5vMAG27_5158846	v5vMAG27	v5vMAG27	90.244	100	117	17910	41	1	80	117	13596	13556	7.32e-06	1528	Nostoc	0.409
A01587:61:GW2112241702nd:3:1206:28772:29027	v5vMAG27_5158846	v5vMAG27	v5vMAG27	89.655	100	136	17910	29	2	15	43	14651	14624	0.25	1528	Nostoc	0.409
A01587:61:GW2112241702nd:3:2151:4707:19132	v5vMAG27_5158846	v5vMAG27	v5vMAG27	89.655	100	149	17910	29	2	121	149	12660	12633	0.28	1528	Nostoc	0.409
A01587:61:GW2112241702nd:3:2256:4309:28776	v5vMAG27_5158846	v5vMAG27	v5vMAG27	88.462	100	70	17910	26	2	11	36	12660	12636	4.8	1528	Nostoc	0.409
A01587:61:GW2112241702nd:3:1513:10565:17253	v5vMAG27_5158846	v5vMAG27	v5vMAG27	88.235	100	149	17910	34	2	42	74	13692	13660	0.021	1528	Nostoc	0.409
A01587:61:GW2112241702nd:3:1446:25943:13980	v5vMAG27_5158846	v5vMAG27	v5vMAG27	86.667	100	150	17910	30	2	120	148	15676	15648	3.6	1528	Nostoc	0.409
A01587:61:GW2112241702nd:3:2476:27760:20384	v5vMAG27_5158846	v5vMAG27	v5vMAG27	86.667	100	124	17910	30	2	96	124	15676	15648	2.9	1528	Nostoc	0.409
A01587:61:GW2112241702nd:3:2441:32154:4570	v5vMAG27_5158846	v5vMAG27	v5vMAG27	86.667	100	119	17910	30	1	9	37	15824	15851	9.7	1528	Nostoc	0.409
A01587:61:GW2112241702nd:3:1513:10565:17253	v5vMAG27_5158846	v5vMAG27	v5vMAG27	84.444	100	149	17910	45	2	29	72	12052	12012	0.021	1528	Nostoc	0.409
A01587:61:GW2112241702nd:3:1153:30083:19210	v5vMAG65_6171994	v5vMAG65	v5vMAG65	95.833	100	149	8032	24	1	52	75	8004	8027	0.021	20	Pseudomonas	0.142733
A01587:61:GW2112241702nd:3:1469:10836:20134	v5vMAG65_6171994	v5vMAG65	v5vMAG65	95.833	100	149	8032	24	1	52	75	8004	8027	0.021	20	Pseudomonas	0.142733
A01587:61:GW2112241702nd:3:1149:15429:5979	v5vMAG70_2874911	v5vMAG70	vRhyme_bin_228	100	100	129	37341	129	0	1	129	1278	1406	1.64e-62	744	Pseudomonas	0.34775
A01587:61:GW2112241702nd:3:1221:22381:27821	v5vMAG70_2874911	v5vMAG70	vRhyme_bin_228	100	100	149	37341	149	0	1	149	1181	1329	1.49e-73	744	Pseudomonas	0.34775
A01587:61:GW2112241702nd:3:1271:11930:4617	v5vMAG70_2874911	v5vMAG70	vRhyme_bin_228	100	100	140	37341	140	0	1	140	1210	1349	1.39e-68	744	Pseudomonas	0.34775
A01587:61:GW2112241702nd:3:1526:7039:12712	v5vMAG70_2874911	v5vMAG70	vRhyme_bin_228	100	100	149	37341	20	0	1	20	369	388	0.077	744	Pseudomonas	0.34775
A01587:61:GW2112241702nd:3:2435:27688:25770	v5vMAG70_2874911	v5vMAG70	vRhyme_bin_228	100	100	76	37341	76	0	1	76	1264	1339	2.41e-33	744	Pseudomonas	0.34775
A01587:61:GW2112241702nd:3:1107:29279:35164	v5vMAG70_2874911	v5vMAG70	vRhyme_bin_228	100	100	102	37341	102	0	1	102	1247	1348	1.25e-47	744	Pseudomonas	0.34775
A01587:61:GW2112241702nd:3:1210:1244:7404	v5vMAG70_2874911	v5vMAG70	vRhyme_bin_228	100	100	149	37341	149	0	1	149	1226	1374	1.49e-73	744	Pseudomonas	0.34775
A01587:61:GW2112241702nd:3:1506:9091:9784	v5vMAG70_2874911	v5vMAG70	vRhyme_bin_228	100	100	148	37341	148	0	1	148	1288	1435	5.32e-73	744	Pseudomonas	0.34775
A01587:61:GW2112241702nd:3:1221:22381:27821	v5vMAG70_2874911	v5vMAG70	vRhyme_bin_228	96	100	149	37341	25	1	106	130	521	545	0.006	744	Pseudomonas	0.34775
A01587:61:GW2112241702nd:3:1271:11930:4617	v5vMAG70_2874911	v5vMAG70	vRhyme_bin_228	96	100	140	37341	25	1	77	101	521	545	0.005	744	Pseudomonas	0.34775
A01587:61:GW2112241702nd:3:2435:27688:25770	v5vMAG70_2874911	v5vMAG70	vRhyme_bin_228	96	100	76	37341	25	1	23	47	521	545	0.003	744	Pseudomonas	0.34775
A01587:61:GW2112241702nd:3:1107:29279:35164	v5vMAG70_2874911	v5vMAG70	vRhyme_bin_228	96	100	102	37341	25	1	40	64	521	545	0.004	744	Pseudomonas	0.34775
A01587:61:GW2112241702nd:3:1526:7039:12712	v5vMAG70_2874911	v5vMAG70	vRhyme_bin_228	95.833	100	149	37341	24	1	1	24	1287	1310	0.021	744	Pseudomonas	0.34775
A01587:61:GW2112241702nd:3:1526:7039:12712	v5vMAG70_2874911	v5vMAG70	vRhyme_bin_228	95.455	100	149	37341	22	1	104	125	1033	1054	0.28	744	Pseudomonas	0.34775
A01587:61:GW2112241702nd:3:1526:7039:12712	v5vMAG70_2874911	v5vMAG70	vRhyme_bin_228	92.857	100	149	37341	28	2	48	75	518	545	0.006	744	Pseudomonas	0.34775
A01587:61:GW2112241702nd:3:1136:27172:18427	v5vMAG70_2874911	v5vMAG70	vRhyme_bin_228	91.667	100	129	37341	24	2	99	122	778	801	0.83	744	Pseudomonas	0.34775
A01587:61:GW2112241702nd:3:1149:15429:5979	v5vMAG70_2874911	v5vMAG70	vRhyme_bin_228	91.667	100	129	37341	24	2	33	56	12152	12175	0.83	744	Pseudomonas	0.34775
A01587:61:GW2112241702nd:3:1271:11930:4617	v5vMAG70_2874911	v5vMAG70	vRhyme_bin_228	91.667	100	140	37341	24	2	101	124	12152	12175	0.92	744	Pseudomonas	0.34775
A01587:61:GW2112241702nd:3:2435:27688:25770	v5vMAG70_2874911	v5vMAG70	vRhyme_bin_228	91.667	100	76	37341	24	2	47	70	12152	12175	0.42	744	Pseudomonas	0.34775
A01587:61:GW2112241702nd:3:1107:29279:35164	v5vMAG70_2874911	v5vMAG70	vRhyme_bin_228	91.667	100	102	37341	24	2	64	87	12152	12175	0.62	744	Pseudomonas	0.34775
A01587:61:GW2112241702nd:3:1210:1244:7404	v5vMAG70_2874911	v5vMAG70	vRhyme_bin_228	91.667	100	149	37341	24	2	85	108	12152	12175	0.99	744	Pseudomonas	0.34775
A01587:61:GW2112241702nd:3:1506:9091:9784	v5vMAG70_2874911	v5vMAG70	vRhyme_bin_228	91.667	100	148	37341	24	2	23	46	12152	12175	0.98	744	Pseudomonas	0.34775
A01587:61:GW2112241702nd:3:2162:15266:14152	v5vMAG70_2874911	v5vMAG70	vRhyme_bin_228	91.667	100	149	37341	24	2	113	136	317	340	0.99	744	Pseudomonas	0.34775
A01587:61:GW2112241702nd:3:2224:30798:31501	v5vMAG70_2874911	v5vMAG70	vRhyme_bin_228	91.667	100	114	37341	24	2	72	95	317	340	0.71	744	Pseudomonas	0.34775
A01587:61:GW2112241702nd:3:2426:21685:32628	v5vMAG70_2874911	v5vMAG70	vRhyme_bin_228	91.667	100	133	37341	24	2	94	117	778	801	0.86	744	Pseudomonas	0.34775
A01587:61:GW2112241702nd:3:1526:7039:12712	v5vMAG70_2874911	v5vMAG70	vRhyme_bin_228	91.304	100	149	37341	23	2	1	23	1389	1411	3.6	744	Pseudomonas	0.34775
A01587:61:GW2112241702nd:3:2435:27688:25770	v5vMAG70_2874911	v5vMAG70	vRhyme_bin_228	90.909	100	76	37341	22	2	53	74	1571	1592	5.4	744	Pseudomonas	0.34775
A01587:61:GW2112241702nd:3:1107:29279:35164	v5vMAG70_2874911	v5vMAG70	vRhyme_bin_228	90.909	100	102	37341	22	2	70	91	1571	1592	8	744	Pseudomonas	0.34775
A01587:61:GW2112241702nd:3:1221:22381:27821	v5vMAG70_2874911	v5vMAG70	vRhyme_bin_228	85.714	100	149	37341	35	1	86	118	450	482	0.99	744	Pseudomonas	0.34775
A01587:61:GW2112241702nd:3:1271:11930:4617	v5vMAG70_2874911	v5vMAG70	vRhyme_bin_228	85.714	100	140	37341	35	1	57	89	450	482	0.92	744	Pseudomonas	0.34775
A01587:61:GW2112241702nd:3:2435:27688:25770	v5vMAG70_2874911	v5vMAG70	vRhyme_bin_228	85.714	100	76	37341	35	1	3	35	450	482	0.42	744	Pseudomonas	0.34775
A01587:61:GW2112241702nd:3:1107:29279:35164	v5vMAG70_2874911	v5vMAG70	vRhyme_bin_228	85.714	100	102	37341	35	1	20	52	450	482	0.62	744	Pseudomonas	0.34775
A01587:61:GW2112241702nd:3:1210:1244:7404	v5vMAG70_2874911	v5vMAG70	vRhyme_bin_228	85.714	100	149	37341	35	1	41	73	450	482	0.99	744	Pseudomonas	0.34775
A01587:61:GW2112241702nd:3:1526:7039:12712	v5vMAG70_7181625	v5vMAG70	vRhyme_bin_228	100	100	149	14635	22	0	1	22	12510	12489	0.006	744	Pseudomonas	0.34775
A01587:61:GW2112241702nd:3:2426:21685:32628	v5vMAG70_7181625	v5vMAG70	vRhyme_bin_228	100	100	133	14635	20	0	42	61	12510	12491	0.067	744	Pseudomonas	0.34775
A01587:61:GW2112241702nd:3:1526:7039:12712	v5vMAG70_7181625	v5vMAG70	vRhyme_bin_228	95.652	100	149	14635	23	1	1	23	13629	13607	0.077	744	Pseudomonas	0.34775
A01587:61:GW2112241702nd:3:1149:15429:5979	v5vMAG70_7181625	v5vMAG70	vRhyme_bin_228	93.103	100	129	14635	29	2	7	35	11952	11924	0.001	744	Pseudomonas	0.34775
A01587:61:GW2112241702nd:3:1149:15429:5979	v5vMAG70_7181625	v5vMAG70	vRhyme_bin_228	91.667	100	129	14635	24	0	62	84	13322	13300	3	744	Pseudomonas	0.34775
A01587:61:GW2112241702nd:3:2465:31222:26381	v5vMAG70_7181625	v5vMAG70	vRhyme_bin_228	91.667	100	144	14635	24	2	3	26	11948	11925	0.95	744	Pseudomonas	0.34775
A01587:61:GW2112241702nd:3:1526:7039:12712	v5vMAG70_7181625	v5vMAG70	vRhyme_bin_228	91.304	100	149	14635	23	2	1	23	13476	13454	3.6	744	Pseudomonas	0.34775
A01587:61:GW2112241702nd:3:1526:7039:12712	v5vMAG70_7181625	v5vMAG70	vRhyme_bin_228	91.304	100	149	14635	23	2	53	75	13730	13708	3.6	744	Pseudomonas	0.34775
A01587:61:GW2112241702nd:3:2365:4906:31720	v5vMAG70_7181625	v5vMAG70	vRhyme_bin_228	91.304	100	63	14635	23	2	1	23	13832	13810	1.1	744	Pseudomonas	0.34775
A01587:61:GW2112241702nd:3:2323:7808:13667	v5vMAG88_15411	v5vMAG88	v5vMAG88	95	100	78	8566	20	1	54	73	7830	7849	1.5	896	Pseudomonas	0.202567
A01587:61:GW2112241702nd:3:1671:10791:7028	v5vMAG88_15411	v5vMAG88	v5vMAG88	91.667	100	101	8566	24	2	5	28	7101	7124	0.61	896	Pseudomonas	0.202567
A01587:61:GW2112241702nd:3:2323:7808:13667	v5vMAG88_15411	v5vMAG88	v5vMAG88	91.667	100	78	8566	24	2	41	64	7052	7075	0.43	896	Pseudomonas	0.202567
A01587:61:GW2112241702nd:3:2323:7808:13667	v5vMAG88_15411	v5vMAG88	v5vMAG88	91.667	100	78	8566	24	2	18	41	7101	7124	0.43	896	Pseudomonas	0.202567
A01587:61:GW2112241702nd:3:1567:14498:4711	v5vMAG88_15411	v5vMAG88	v5vMAG88	91.667	100	150	8566	24	2	119	142	6826	6803	1	896	Pseudomonas	0.202567
A01587:61:GW2112241702nd:3:1374:10628:2300	v5vMAG88_15411	v5vMAG88	v5vMAG88	91.304	100	121	8566	23	2	18	40	6465	6487	2.8	896	Pseudomonas	0.202567
A01587:61:GW2112241702nd:3:1671:10791:7028	v5vMAG88_15411	v5vMAG88	v5vMAG88	90.909	100	101	8566	22	2	5	26	7014	7035	7.9	896	Pseudomonas	0.202567
A01587:61:GW2112241702nd:3:2554:2302:26052	v5vMAG88_15411	v5vMAG88	v5vMAG88	88.571	100	150	8566	35	1	119	150	6379	6345	0.021	896	Pseudomonas	0.202567
A01587:61:GW2112241702nd:3:1516:10050:30577	v5vMAG93_6163673	v5vMAG93	v5vMAG93	95.455	100	47	14223	22	1	1	22	13693	13714	0.053	2614	Synechococcus	0.268
A01587:61:GW2112241702nd:3:2154:1931:21308	v5vMAG93_6163673	v5vMAG93	v5vMAG93	95.455	100	46	14223	22	1	1	22	13693	13714	0.051	2614	Synechococcus	0.268
A01587:61:GW2112241702nd:3:1443:4273:7545	v5vMAG93_6163673	v5vMAG93	v5vMAG93	95.238	100	149	14223	21	1	1	21	13704	13724	0.99	2614	Synechococcus	0.268
A01587:61:GW2112241702nd:3:1516:10050:30577	v5vMAG93_6163673	v5vMAG93	v5vMAG93	95	100	47	14223	20	1	1	20	13705	13724	0.68	2614	Synechococcus	0.268
A01587:61:GW2112241702nd:3:2154:1931:21308	v5vMAG93_6163673	v5vMAG93	v5vMAG93	95	100	46	14223	20	1	1	20	13705	13724	0.66	2614	Synechococcus	0.268
A01587:61:GW2112241702nd:3:2354:18584:11851	v5vMAG93_6163673	v5vMAG93	v5vMAG93	93.548	100	149	14223	31	2	101	131	13684	13714	0.000127	2614	Synechococcus	0.268
A01587:61:GW2112241702nd:3:2354:18584:11851	v5vMAG93_6163673	v5vMAG93	v5vMAG93	92.593	100	149	14223	27	0	106	131	9934	9959	0.077	2614	Synechococcus	0.268
A01587:61:GW2112241702nd:3:1443:4273:7545	v5vMAG93_6163673	v5vMAG93	v5vMAG93	92.308	100	149	14223	26	2	34	59	9934	9959	0.077	2614	Synechococcus	0.268
A01587:61:GW2112241702nd:3:2356:3604:8923	v5vMAG93_6163673	v5vMAG93	v5vMAG93	92.308	100	107	14223	26	2	58	83	13689	13714	0.051	2614	Synechococcus	0.268
A01587:61:GW2112241702nd:3:1443:4273:7545	v5vMAG93_6163673	v5vMAG93	v5vMAG93	91.304	100	149	14223	23	2	1	23	9937	9959	3.6	2614	Synechococcus	0.268
A01587:61:GW2112241702nd:3:1516:10050:30577	v5vMAG93_6163673	v5vMAG93	v5vMAG93	90.909	100	47	14223	22	2	1	22	9938	9959	2.5	2614	Synechococcus	0.268
A01587:61:GW2112241702nd:3:2154:1931:21308	v5vMAG93_6163673	v5vMAG93	v5vMAG93	90.909	100	46	14223	22	2	1	22	9938	9959	2.4	2614	Synechococcus	0.268
A01587:61:GW2112241702nd:3:1443:4273:7545	v5vMAG93_6163673	v5vMAG93	v5vMAG93	88.889	100	149	14223	27	1	106	131	9934	9959	3.6	2614	Synechococcus	0.268
A01587:61:GW2112241702nd:3:2354:18584:11851	v5vMAG93_6163673	v5vMAG93	v5vMAG93	88.889	100	149	14223	27	1	46	71	9934	9959	3.6	2614	Synechococcus	0.268
A01587:61:GW2112241702nd:3:2356:3604:8923	v5vMAG93_6163673	v5vMAG93	v5vMAG93	88.889	100	107	14223	27	1	58	83	9934	9959	2.4	2614	Synechococcus	0.268
A01587:61:GW2112241702nd:3:1349:29062:27899	v7vMAG1_713563	v7vMAG1	v7vMAG1	92.857	100	150	6432	28	2	11	38	892	919	0.006	195	Nostoc	0.397
A01587:61:GW2112241702nd:3:1349:7419:14184	v7vMAG25_623337	v7vMAG25	v7vMAG25	95.455	100	101	13747	22	1	28	49	13262	13283	0.17	86	Pseudomonas	0.221983
A01587:61:GW2112241702nd:3:2356:3604:8923	v7vMAG32_1245336	v7vMAG32	v7vMAG32	91.304	100	107	10407	23	2	61	83	4392	4414	2.4	3088	Nostoc	0.416
A01587:61:GW2112241702nd:3:2356:3604:8923	v7vMAG32_1245336	v7vMAG32	v7vMAG32	90.909	100	107	10407	22	2	17	38	5714	5735	8.5	3088	Nostoc	0.416
A01587:61:GW2112241702nd:3:2319:24306:7044	v7vMAG65_943016	v7vMAG65	v5vMAG27	100	100	126	8128	22	0	15	36	2336	2315	0.005	1528	Nostoc	0.409
A01587:61:GW2112241702nd:3:1120:28266:20040	v7vMAG65_943016	v7vMAG65	v5vMAG27	100	100	149	8128	149	0	1	149	2272	2124	1.49e-73	1528	Nostoc	0.409
A01587:61:GW2112241702nd:3:1220:7563:14372	v7vMAG65_943016	v7vMAG65	v5vMAG27	100	100	150	8128	149	0	2	150	2236	2088	1.5e-73	1528	Nostoc	0.409
A01587:61:GW2112241702nd:3:1446:25943:13980	v7vMAG65_943016	v7vMAG65	v5vMAG27	100	100	150	8128	150	0	1	150	2234	2085	4.18e-74	1528	Nostoc	0.409
A01587:61:GW2112241702nd:3:1643:26928:4633	v7vMAG65_943016	v7vMAG65	v5vMAG27	100	100	124	8128	124	0	1	124	2228	2105	9.42e-60	1528	Nostoc	0.409
A01587:61:GW2112241702nd:3:2228:25437:35211	v7vMAG65_943016	v7vMAG65	v5vMAG27	100	100	93	8128	22	0	37	58	6034	6013	0.003	1528	Nostoc	0.409
A01587:61:GW2112241702nd:3:1134:22110:8907	v7vMAG65_943016	v7vMAG65	v5vMAG27	100	100	145	8128	145	0	1	145	2240	2096	2.41e-71	1528	Nostoc	0.409
A01587:61:GW2112241702nd:3:1536:22245:11146	v7vMAG65_943016	v7vMAG65	v5vMAG27	100	100	149	8128	25	0	28	52	2246	2222	0.000127	1528	Nostoc	0.409
A01587:61:GW2112241702nd:3:1617:12798:35086	v7vMAG65_943016	v7vMAG65	v5vMAG27	100	100	84	8128	84	0	1	84	2219	2136	9.73e-38	1528	Nostoc	0.409
A01587:61:GW2112241702nd:3:1617:12400:35869	v7vMAG65_943016	v7vMAG65	v5vMAG27	100	100	81	8128	81	0	1	81	2216	2136	4.3e-36	1528	Nostoc	0.409
A01587:61:GW2112241702nd:3:1617:12400:35869	v7vMAG65_943016	v7vMAG65	v5vMAG27	100	100	81	8128	27	0	32	58	2302	2276	4.49e-06	1528	Nostoc	0.409
A01587:61:GW2112241702nd:3:2530:15673:9439	v7vMAG65_943016	v7vMAG65	v5vMAG27	100	100	70	8128	70	0	1	70	2201	2132	4.62e-30	1528	Nostoc	0.409
A01587:61:GW2112241702nd:3:2530:15673:9439	v7vMAG65_943016	v7vMAG65	v5vMAG27	100	100	70	8128	27	0	17	43	2302	2276	3.7e-06	1528	Nostoc	0.409
A01587:61:GW2112241702nd:3:1553:17535:21183	v7vMAG65_943016	v7vMAG65	v5vMAG27	100	100	149	8128	21	0	129	149	3808	3788	0.021	1528	Nostoc	0.409
A01587:61:GW2112241702nd:3:2661:17499:28761	v7vMAG65_943016	v7vMAG65	v5vMAG27	100	100	80	8128	22	0	27	48	6034	6013	0.003	1528	Nostoc	0.409
A01587:61:GW2112241702nd:3:2256:4309:28776	v7vMAG65_943016	v7vMAG65	v5vMAG27	100	100	70	8128	22	0	32	53	6034	6013	0.002	1528	Nostoc	0.409
A01587:61:GW2112241702nd:3:1209:17852:10520	v7vMAG65_943016	v7vMAG65	v5vMAG27	100	100	149	8128	149	0	1	149	2384	2236	1.49e-73	1528	Nostoc	0.409
A01587:61:GW2112241702nd:3:1209:17852:10520	v7vMAG65_943016	v7vMAG65	v5vMAG27	100	100	149	8128	27	0	18	44	3906	3880	9.84e-06	1528	Nostoc	0.409
A01587:61:GW2112241702nd:3:1505:23430:11600	v7vMAG65_943016	v7vMAG65	v5vMAG27	100	100	149	8128	27	0	1	27	2185	2159	9.84e-06	1528	Nostoc	0.409
A01587:61:GW2112241702nd:3:2209:19334:3035	v7vMAG65_943016	v7vMAG65	v5vMAG27	100	100	149	8128	149	0	1	149	2384	2236	1.49e-73	1528	Nostoc	0.409
A01587:61:GW2112241702nd:3:2209:19334:3035	v7vMAG65_943016	v7vMAG65	v5vMAG27	100	100	149	8128	27	0	18	44	3906	3880	9.84e-06	1528	Nostoc	0.409
A01587:61:GW2112241702nd:3:2528:15682:33160	v7vMAG65_943016	v7vMAG65	v5vMAG27	100	100	66	8128	64	0	1	64	2220	2157	9.15e-27	1528	Nostoc	0.409
A01587:61:GW2112241702nd:3:1157:23936:1266	v7vMAG65_943016	v7vMAG65	v5vMAG27	100	100	149	8128	149	0	1	149	2405	2257	1.49e-73	1528	Nostoc	0.409
A01587:61:GW2112241702nd:3:1157:23936:1266	v7vMAG65_943016	v7vMAG65	v5vMAG27	100	100	149	8128	27	0	39	65	3906	3880	9.84e-06	1528	Nostoc	0.409
A01587:61:GW2112241702nd:3:1407:3161:2738	v7vMAG65_943016	v7vMAG65	v5vMAG27	100	100	123	8128	123	0	1	123	2241	2119	3.35e-59	1528	Nostoc	0.409
A01587:61:GW2112241702nd:3:1646:7473:28995	v7vMAG65_943016	v7vMAG65	v5vMAG27	100	100	65	8128	65	0	1	65	2207	2143	2.48e-27	1528	Nostoc	0.409
A01587:61:GW2112241702nd:3:1646:7473:28995	v7vMAG65_943016	v7vMAG65	v5vMAG27	100	100	65	8128	27	0	23	49	2302	2276	3.31e-06	1528	Nostoc	0.409
A01587:61:GW2112241702nd:3:2476:27760:20384	v7vMAG65_943016	v7vMAG65	v5vMAG27	100	100	124	8128	124	0	1	124	2210	2087	9.42e-60	1528	Nostoc	0.409
A01587:61:GW2112241702nd:3:2476:27760:20384	v7vMAG65_943016	v7vMAG65	v5vMAG27	100	100	124	8128	27	0	26	52	2302	2276	7.87e-06	1528	Nostoc	0.409
A01587:61:GW2112241702nd:3:1505:23430:11600	v7vMAG65_943016	v7vMAG65	v5vMAG27	99.329	100	149	8128	149	1	1	149	2302	2154	6.94e-72	1528	Nostoc	0.409
A01587:61:GW2112241702nd:3:2562:27715:13354	v7vMAG65_943016	v7vMAG65	v5vMAG27	99.329	100	149	8128	149	1	1	149	2383	2235	6.94e-72	1528	Nostoc	0.409
A01587:61:GW2112241702nd:3:2151:4707:19132	v7vMAG65_943016	v7vMAG65	v5vMAG27	98.658	100	149	8128	149	2	1	149	2261	2113	3.23e-70	1528	Nostoc	0.409
A01587:61:GW2112241702nd:3:2257:8974:7169	v7vMAG65_943016	v7vMAG65	v5vMAG27	98.592	100	142	8128	142	2	1	142	2246	2105	2.37e-66	1528	Nostoc	0.409
A01587:61:GW2112241702nd:3:1472:21531:17550	v7vMAG65_943016	v7vMAG65	v5vMAG27	98.571	100	140	8128	140	2	1	140	2231	2092	3.02e-65	1528	Nostoc	0.409
A01587:61:GW2112241702nd:3:1472:21305:17065	v7vMAG65_943016	v7vMAG65	v5vMAG27	98.551	100	138	8128	138	2	1	138	2231	2094	3.83e-64	1528	Nostoc	0.409
A01587:61:GW2112241702nd:3:1206:28772:29027	v7vMAG65_943016	v7vMAG65	v5vMAG27	98.529	100	136	8128	136	2	1	136	2259	2124	4.87e-63	1528	Nostoc	0.409
A01587:61:GW2112241702nd:3:2546:21856:3677	v7vMAG65_943016	v7vMAG65	v5vMAG27	98.45	100	129	8128	129	2	1	129	2219	2091	3.56e-59	1528	Nostoc	0.409
A01587:61:GW2112241702nd:3:1472:21983:17989	v7vMAG65_943016	v7vMAG65	v5vMAG27	98.02	100	101	8128	101	2	1	101	2231	2131	9.58e-44	1528	Nostoc	0.409
A01587:61:GW2112241702nd:3:2205:4047:30702	v7vMAG65_943016	v7vMAG65	v5vMAG27	97.222	100	106	8128	36	1	70	105	3814	3779	2.98e-09	1528	Nostoc	0.409
A01587:61:GW2112241702nd:3:2228:25437:35211	v7vMAG65_943016	v7vMAG65	v5vMAG27	97.059	100	93	8128	34	1	17	50	2185	2152	3.24e-08	1528	Nostoc	0.409
A01587:61:GW2112241702nd:3:1101:11469:36573	v7vMAG65_943016	v7vMAG65	v5vMAG27	97.059	100	148	8128	34	1	12	45	2185	2152	5.83e-08	1528	Nostoc	0.409
A01587:61:GW2112241702nd:3:1536:22245:11146	v7vMAG65_943016	v7vMAG65	v5vMAG27	96.774	100	149	8128	31	1	104	134	2182	2152	2.73e-06	1528	Nostoc	0.409
A01587:61:GW2112241702nd:3:2205:4047:30702	v7vMAG65_943016	v7vMAG65	v5vMAG27	96.429	100	106	8128	28	1	69	96	2303	2276	8.35e-05	1528	Nostoc	0.409
A01587:61:GW2112241702nd:3:2562:27715:13354	v7vMAG65_943016	v7vMAG65	v5vMAG27	96.296	100	149	8128	27	1	17	43	3906	3880	0.000458	1528	Nostoc	0.409
A01587:61:GW2112241702nd:3:1513:10565:17253	v7vMAG65_943016	v7vMAG65	v5vMAG27	96	100	149	8128	25	1	83	107	2246	2222	0.006	1528	Nostoc	0.409
A01587:61:GW2112241702nd:3:1220:7563:14372	v7vMAG65_943016	v7vMAG65	v5vMAG27	96	100	150	8128	25	1	118	142	2246	2222	0.006	1528	Nostoc	0.409
A01587:61:GW2112241702nd:3:1446:25943:13980	v7vMAG65_943016	v7vMAG65	v5vMAG27	96	100	150	8128	25	1	115	139	2246	2222	0.006	1528	Nostoc	0.409
A01587:61:GW2112241702nd:3:1134:22110:8907	v7vMAG65_943016	v7vMAG65	v5vMAG27	96	100	145	8128	25	1	121	145	2246	2222	0.006	1528	Nostoc	0.409
A01587:61:GW2112241702nd:3:1536:22245:11146	v7vMAG65_943016	v7vMAG65	v5vMAG27	96	100	149	8128	25	1	28	52	2120	2096	0.006	1528	Nostoc	0.409
A01587:61:GW2112241702nd:3:1536:22245:11146	v7vMAG65_943016	v7vMAG65	v5vMAG27	96	100	149	8128	25	1	35	59	2185	2161	0.006	1528	Nostoc	0.409
A01587:61:GW2112241702nd:3:2546:21856:3677	v7vMAG65_943016	v7vMAG65	v5vMAG27	96	100	129	8128	25	1	100	124	2246	2222	0.005	1528	Nostoc	0.409
A01587:61:GW2112241702nd:3:2256:4309:28776	v7vMAG65_943016	v7vMAG65	v5vMAG27	96	100	70	8128	25	1	12	36	3949	3925	0.002	1528	Nostoc	0.409
A01587:61:GW2112241702nd:3:1472:21305:17065	v7vMAG65_943016	v7vMAG65	v5vMAG27	96	100	138	8128	25	1	112	136	2246	2222	0.005	1528	Nostoc	0.409
A01587:61:GW2112241702nd:3:1472:21531:17550	v7vMAG65_943016	v7vMAG65	v5vMAG27	96	100	140	8128	25	1	112	136	2246	2222	0.005	1528	Nostoc	0.409
A01587:61:GW2112241702nd:3:2476:27760:20384	v7vMAG65_943016	v7vMAG65	v5vMAG27	96	100	124	8128	25	1	91	115	2246	2222	0.005	1528	Nostoc	0.409
A01587:61:GW2112241702nd:3:2105:5484:36166	v7vMAG65_943016	v7vMAG65	v5vMAG27	95.833	100	83	8128	24	1	60	83	2303	2280	0.01	1528	Nostoc	0.409
A01587:61:GW2112241702nd:3:1209:17852:10520	v7vMAG65_943016	v7vMAG65	v5vMAG27	95.745	100	149	8128	47	2	41	87	6042	5996	1.62e-13	1528	Nostoc	0.409
A01587:61:GW2112241702nd:3:2209:19334:3035	v7vMAG65_943016	v7vMAG65	v5vMAG27	95.745	100	149	8128	47	2	41	87	6042	5996	1.62e-13	1528	Nostoc	0.409
A01587:61:GW2112241702nd:3:2562:27715:13354	v7vMAG65_943016	v7vMAG65	v5vMAG27	95.745	100	149	8128	47	2	40	86	6042	5996	1.62e-13	1528	Nostoc	0.409
A01587:61:GW2112241702nd:3:1157:23936:1266	v7vMAG65_943016	v7vMAG65	v5vMAG27	95.745	100	149	8128	47	2	62	108	6042	5996	1.62e-13	1528	Nostoc	0.409
A01587:61:GW2112241702nd:3:2205:4047:30702	v7vMAG65_943016	v7vMAG65	v5vMAG27	95.652	100	106	8128	23	1	70	92	3895	3873	0.05	1528	Nostoc	0.409
A01587:61:GW2112241702nd:3:1553:17535:21183	v7vMAG65_943016	v7vMAG65	v5vMAG27	95.652	100	149	8128	23	1	123	145	3895	3873	0.077	1528	Nostoc	0.409
A01587:61:GW2112241702nd:3:1209:17852:10520	v7vMAG65_943016	v7vMAG65	v5vMAG27	95.652	100	149	8128	23	1	49	71	3866	3844	0.077	1528	Nostoc	0.409
A01587:61:GW2112241702nd:3:2209:19334:3035	v7vMAG65_943016	v7vMAG65	v5vMAG27	95.652	100	149	8128	23	1	49	71	3866	3844	0.077	1528	Nostoc	0.409
A01587:61:GW2112241702nd:3:2562:27715:13354	v7vMAG65_943016	v7vMAG65	v5vMAG27	95.652	100	149	8128	23	1	48	70	3866	3844	0.077	1528	Nostoc	0.409
A01587:61:GW2112241702nd:3:1157:23936:1266	v7vMAG65_943016	v7vMAG65	v5vMAG27	95.652	100	149	8128	23	1	70	92	3866	3844	0.077	1528	Nostoc	0.409
A01587:61:GW2112241702nd:3:2105:5484:36166	v7vMAG65_943016	v7vMAG65	v5vMAG27	95.652	100	83	8128	23	1	61	83	2185	2163	0.036	1528	Nostoc	0.409
A01587:61:GW2112241702nd:3:2105:5484:36166	v7vMAG65_943016	v7vMAG65	v5vMAG27	95.652	100	83	8128	23	1	61	83	3814	3792	0.036	1528	Nostoc	0.409
A01587:61:GW2112241702nd:3:2105:5484:36166	v7vMAG65_943016	v7vMAG65	v5vMAG27	95.652	100	83	8128	23	1	61	83	3895	3873	0.036	1528	Nostoc	0.409
A01587:61:GW2112241702nd:3:1278:32723:24690	v7vMAG65_943016	v7vMAG65	v5vMAG27	95.455	100	69	8128	22	1	1	22	3946	3925	0.1	1528	Nostoc	0.409
A01587:61:GW2112241702nd:3:1513:10565:17253	v7vMAG65_943016	v7vMAG65	v5vMAG27	95.455	100	149	8128	22	0	82	103	3696	3676	0.99	1528	Nostoc	0.409
A01587:61:GW2112241702nd:3:1513:10565:17253	v7vMAG65_943016	v7vMAG65	v5vMAG27	95.455	100	149	8128	22	0	82	103	6125	6105	0.99	1528	Nostoc	0.409
A01587:61:GW2112241702nd:3:2228:25437:35211	v7vMAG65_943016	v7vMAG65	v5vMAG27	95.455	100	93	8128	22	1	13	34	3047	3026	0.15	1528	Nostoc	0.409
A01587:61:GW2112241702nd:3:1536:22245:11146	v7vMAG65_943016	v7vMAG65	v5vMAG27	95.455	100	149	8128	22	1	121	142	2336	2315	0.28	1528	Nostoc	0.409
A01587:61:GW2112241702nd:3:1536:22245:11146	v7vMAG65_943016	v7vMAG65	v5vMAG27	95.455	100	149	8128	22	1	121	142	6034	6013	0.28	1528	Nostoc	0.409
A01587:61:GW2112241702nd:3:2661:17499:28761	v7vMAG65_943016	v7vMAG65	v5vMAG27	95.455	100	80	8128	22	1	10	31	3946	3925	0.12	1528	Nostoc	0.409
A01587:61:GW2112241702nd:3:1209:17852:10520	v7vMAG65_943016	v7vMAG65	v5vMAG27	95.455	100	149	8128	22	1	23	44	2995	2974	0.28	1528	Nostoc	0.409
A01587:61:GW2112241702nd:3:2209:19334:3035	v7vMAG65_943016	v7vMAG65	v5vMAG27	95.455	100	149	8128	22	1	23	44	2995	2974	0.28	1528	Nostoc	0.409
A01587:61:GW2112241702nd:3:1157:23936:1266	v7vMAG65_943016	v7vMAG65	v5vMAG27	95.455	100	149	8128	22	1	44	65	2995	2974	0.28	1528	Nostoc	0.409
A01587:61:GW2112241702nd:3:2441:32154:4570	v7vMAG65_943016	v7vMAG65	v5vMAG27	95.455	100	119	8128	22	1	9	30	5771	5792	0.21	1528	Nostoc	0.409
A01587:61:GW2112241702nd:3:1513:10565:17253	v7vMAG65_943016	v7vMAG65	v5vMAG27	95.238	100	149	8128	21	1	50	70	3830	3810	0.99	1528	Nostoc	0.409
A01587:61:GW2112241702nd:3:1321:19479:12618	v7vMAG65_943016	v7vMAG65	v5vMAG27	95.238	100	146	8128	42	2	68	109	3814	3773	9.53e-11	1528	Nostoc	0.409
A01587:61:GW2112241702nd:3:1101:11469:36573	v7vMAG65_943016	v7vMAG65	v5vMAG27	95.238	100	148	8128	21	1	105	125	3856	3836	0.98	1528	Nostoc	0.409
A01587:61:GW2112241702nd:3:2661:17499:28761	v7vMAG65_943016	v7vMAG65	v5vMAG27	95.238	100	80	8128	42	2	7	48	3814	3773	4.38e-11	1528	Nostoc	0.409
A01587:61:GW2112241702nd:3:1209:17852:10520	v7vMAG65_943016	v7vMAG65	v5vMAG27	95.238	100	149	8128	21	1	40	60	6097	6077	0.99	1528	Nostoc	0.409
A01587:61:GW2112241702nd:3:2209:19334:3035	v7vMAG65_943016	v7vMAG65	v5vMAG27	95.238	100	149	8128	21	1	40	60	6097	6077	0.99	1528	Nostoc	0.409
A01587:61:GW2112241702nd:3:2562:27715:13354	v7vMAG65_943016	v7vMAG65	v5vMAG27	95.238	100	149	8128	21	1	39	59	6097	6077	0.99	1528	Nostoc	0.409
A01587:61:GW2112241702nd:3:1157:23936:1266	v7vMAG65_943016	v7vMAG65	v5vMAG27	95.238	100	149	8128	21	1	61	81	6097	6077	0.99	1528	Nostoc	0.409
A01587:61:GW2112241702nd:3:1513:10565:17253	v7vMAG65_943016	v7vMAG65	v5vMAG27	95	100	149	8128	20	1	54	73	6657	6638	3.6	1528	Nostoc	0.409
A01587:61:GW2112241702nd:3:1101:11469:36573	v7vMAG65_943016	v7vMAG65	v5vMAG27	95	100	148	8128	20	1	81	100	5895	5876	3.5	1528	Nostoc	0.409
A01587:61:GW2112241702nd:3:1536:22245:11146	v7vMAG65_943016	v7vMAG65	v5vMAG27	95	100	149	8128	20	1	95	114	3829	3810	3.6	1528	Nostoc	0.409
A01587:61:GW2112241702nd:3:1209:17852:10520	v7vMAG65_943016	v7vMAG65	v5vMAG27	95	100	149	8128	20	1	81	100	3045	3026	3.6	1528	Nostoc	0.409
A01587:61:GW2112241702nd:3:1209:17852:10520	v7vMAG65_943016	v7vMAG65	v5vMAG27	95	100	149	8128	20	1	41	60	6069	6050	3.6	1528	Nostoc	0.409
A01587:61:GW2112241702nd:3:2209:19334:3035	v7vMAG65_943016	v7vMAG65	v5vMAG27	95	100	149	8128	20	1	81	100	3045	3026	3.6	1528	Nostoc	0.409
A01587:61:GW2112241702nd:3:2209:19334:3035	v7vMAG65_943016	v7vMAG65	v5vMAG27	95	100	149	8128	20	1	41	60	6069	6050	3.6	1528	Nostoc	0.409
A01587:61:GW2112241702nd:3:2562:27715:13354	v7vMAG65_943016	v7vMAG65	v5vMAG27	95	100	149	8128	20	1	80	99	3045	3026	3.6	1528	Nostoc	0.409
A01587:61:GW2112241702nd:3:2562:27715:13354	v7vMAG65_943016	v7vMAG65	v5vMAG27	95	100	149	8128	20	1	40	59	6069	6050	3.6	1528	Nostoc	0.409
A01587:61:GW2112241702nd:3:1157:23936:1266	v7vMAG65_943016	v7vMAG65	v5vMAG27	95	100	149	8128	20	1	102	121	3045	3026	3.6	1528	Nostoc	0.409
A01587:61:GW2112241702nd:3:1157:23936:1266	v7vMAG65_943016	v7vMAG65	v5vMAG27	95	100	149	8128	20	1	62	81	6069	6050	3.6	1528	Nostoc	0.409
A01587:61:GW2112241702nd:3:2528:15682:33160	v7vMAG65_943016	v7vMAG65	v5vMAG27	94.444	100	66	8128	36	2	29	64	3821	3786	7.27e-08	1528	Nostoc	0.409
A01587:61:GW2112241702nd:3:1553:17535:21183	v7vMAG65_943016	v7vMAG65	v5vMAG27	94.118	100	149	8128	34	2	60	93	2185	2152	2.73e-06	1528	Nostoc	0.409
A01587:61:GW2112241702nd:3:2661:17499:28761	v7vMAG65_943016	v7vMAG65	v5vMAG27	94.118	100	80	8128	34	2	7	40	2185	2152	1.23e-06	1528	Nostoc	0.409
A01587:61:GW2112241702nd:3:2319:24306:7044	v7vMAG65_943016	v7vMAG65	v5vMAG27	93.939	100	126	8128	33	2	4	36	3805	3773	8.03e-06	1528	Nostoc	0.409
A01587:61:GW2112241702nd:3:1321:19479:12618	v7vMAG65_943016	v7vMAG65	v5vMAG27	93.939	100	146	8128	33	2	8	40	2182	2150	9.6e-06	1528	Nostoc	0.409
A01587:61:GW2112241702nd:3:1536:22245:11146	v7vMAG65_943016	v7vMAG65	v5vMAG27	93.939	100	149	8128	33	2	110	142	3805	3773	9.84e-06	1528	Nostoc	0.409
A01587:61:GW2112241702nd:3:2205:4047:30702	v7vMAG65_943016	v7vMAG65	v5vMAG27	93.939	100	106	8128	33	2	10	42	2182	2150	6.45e-06	1528	Nostoc	0.409
A01587:61:GW2112241702nd:3:2105:5484:36166	v7vMAG65_943016	v7vMAG65	v5vMAG27	93.939	100	83	8128	33	2	1	33	2182	2150	4.64e-06	1528	Nostoc	0.409
A01587:61:GW2112241702nd:3:1553:17535:21183	v7vMAG65_943016	v7vMAG65	v5vMAG27	93.75	100	149	8128	32	2	1	32	2181	2150	3.54e-05	1528	Nostoc	0.409
A01587:61:GW2112241702nd:3:1536:22245:11146	v7vMAG65_943016	v7vMAG65	v5vMAG27	93.548	100	149	8128	31	2	95	125	3955	3925	0.000127	1528	Nostoc	0.409
A01587:61:GW2112241702nd:3:1513:10565:17253	v7vMAG65_943016	v7vMAG65	v5vMAG27	93.333	100	149	8128	30	2	110	139	3758	3729	0.000458	1528	Nostoc	0.409
A01587:61:GW2112241702nd:3:2317:18611:30436	v7vMAG65_943016	v7vMAG65	v5vMAG27	92.857	100	117	8128	28	2	14	41	3952	3925	0.004	1528	Nostoc	0.409
A01587:61:GW2112241702nd:3:2319:24306:7044	v7vMAG65_943016	v7vMAG65	v5vMAG27	92.857	100	126	8128	28	2	1	28	2179	2152	0.005	1528	Nostoc	0.409
A01587:61:GW2112241702nd:3:2319:24306:7044	v7vMAG65_943016	v7vMAG65	v5vMAG27	92.857	100	126	8128	28	2	73	100	3952	3925	0.005	1528	Nostoc	0.409
A01587:61:GW2112241702nd:3:2556:16161:9408	v7vMAG65_943016	v7vMAG65	v5vMAG27	92.857	100	99	8128	28	2	16	43	3952	3925	0.004	1528	Nostoc	0.409
A01587:61:GW2112241702nd:3:1331:29912:27211	v7vMAG65_943016	v7vMAG65	v5vMAG27	92.857	100	79	8128	28	2	6	33	3952	3925	0.003	1528	Nostoc	0.409
A01587:61:GW2112241702nd:3:1513:10565:17253	v7vMAG65_943016	v7vMAG65	v5vMAG27	92.593	100	149	8128	27	2	3	29	2176	2150	0.021	1528	Nostoc	0.409
A01587:61:GW2112241702nd:3:1513:10565:17253	v7vMAG65_943016	v7vMAG65	v5vMAG27	92.593	100	149	8128	27	2	80	106	2420	2394	0.021	1528	Nostoc	0.409
A01587:61:GW2112241702nd:3:1513:10565:17253	v7vMAG65_943016	v7vMAG65	v5vMAG27	92.593	100	149	8128	27	2	80	106	6664	6638	0.021	1528	Nostoc	0.409
A01587:61:GW2112241702nd:3:1209:17852:10520	v7vMAG65_943016	v7vMAG65	v5vMAG27	92.593	100	149	8128	27	2	83	109	3814	3788	0.021	1528	Nostoc	0.409
A01587:61:GW2112241702nd:3:2209:19334:3035	v7vMAG65_943016	v7vMAG65	v5vMAG27	92.593	100	149	8128	27	2	83	109	3814	3788	0.021	1528	Nostoc	0.409
A01587:61:GW2112241702nd:3:2562:27715:13354	v7vMAG65_943016	v7vMAG65	v5vMAG27	92.593	100	149	8128	27	2	82	108	3814	3788	0.021	1528	Nostoc	0.409
A01587:61:GW2112241702nd:3:1157:23936:1266	v7vMAG65_943016	v7vMAG65	v5vMAG27	92.593	100	149	8128	27	2	104	130	3814	3788	0.021	1528	Nostoc	0.409
A01587:61:GW2112241702nd:3:2317:18611:30436	v7vMAG65_943016	v7vMAG65	v5vMAG27	92.308	100	117	8128	26	2	79	104	4040	4015	0.057	1528	Nostoc	0.409
A01587:61:GW2112241702nd:3:1330:9480:36229	v7vMAG65_943016	v7vMAG65	v5vMAG27	92.308	100	114	8128	26	2	59	84	4040	4015	0.055	1528	Nostoc	0.409
A01587:61:GW2112241702nd:3:1513:10565:17253	v7vMAG65_943016	v7vMAG65	v5vMAG27	92.308	100	149	8128	26	2	82	107	3831	3806	0.077	1528	Nostoc	0.409
A01587:61:GW2112241702nd:3:1220:7563:14372	v7vMAG65_943016	v7vMAG65	v5vMAG27	92.308	100	150	8128	26	2	125	150	2185	2160	0.077	1528	Nostoc	0.409
A01587:61:GW2112241702nd:3:1220:7563:14372	v7vMAG65_943016	v7vMAG65	v5vMAG27	92.308	100	150	8128	26	2	125	150	2302	2277	0.077	1528	Nostoc	0.409
A01587:61:GW2112241702nd:3:1446:25943:13980	v7vMAG65_943016	v7vMAG65	v5vMAG27	92.308	100	150	8128	26	2	122	147	2302	2277	0.077	1528	Nostoc	0.409
A01587:61:GW2112241702nd:3:1101:11469:36573	v7vMAG65_943016	v7vMAG65	v5vMAG27	92.308	100	148	8128	26	2	123	148	3847	3822	0.076	1528	Nostoc	0.409
A01587:61:GW2112241702nd:3:1101:11469:36573	v7vMAG65_943016	v7vMAG65	v5vMAG27	92.308	100	148	8128	26	2	123	148	3973	3948	0.076	1528	Nostoc	0.409
A01587:61:GW2112241702nd:3:1101:11469:36573	v7vMAG65_943016	v7vMAG65	v5vMAG27	92.308	100	148	8128	26	2	75	100	4057	4032	0.076	1528	Nostoc	0.409
A01587:61:GW2112241702nd:3:1553:17535:21183	v7vMAG65_943016	v7vMAG65	v5vMAG27	92.308	100	149	8128	26	2	122	147	4040	4015	0.077	1528	Nostoc	0.409
A01587:61:GW2112241702nd:3:1601:28113:9502	v7vMAG65_943016	v7vMAG65	v5vMAG27	92.308	100	93	8128	26	2	37	62	4040	4015	0.042	1528	Nostoc	0.409
A01587:61:GW2112241702nd:3:1645:5150:1047	v7vMAG65_943016	v7vMAG65	v5vMAG27	92.308	100	82	8128	26	2	17	42	4040	4015	0.036	1528	Nostoc	0.409
A01587:61:GW2112241702nd:3:1209:17852:10520	v7vMAG65_943016	v7vMAG65	v5vMAG27	92.308	100	149	8128	26	2	83	108	2113	2088	0.077	1528	Nostoc	0.409
A01587:61:GW2112241702nd:3:1209:17852:10520	v7vMAG65_943016	v7vMAG65	v5vMAG27	92.308	100	149	8128	26	2	83	108	2239	2214	0.077	1528	Nostoc	0.409
A01587:61:GW2112241702nd:3:1209:17852:10520	v7vMAG65_943016	v7vMAG65	v5vMAG27	92.308	100	149	8128	26	2	29	54	5892	5867	0.077	1528	Nostoc	0.409
A01587:61:GW2112241702nd:3:1505:23430:11600	v7vMAG65_943016	v7vMAG65	v5vMAG27	92.308	100	149	8128	26	2	1	26	2113	2088	0.077	1528	Nostoc	0.409
A01587:61:GW2112241702nd:3:2209:19334:3035	v7vMAG65_943016	v7vMAG65	v5vMAG27	92.308	100	149	8128	26	2	83	108	2113	2088	0.077	1528	Nostoc	0.409
A01587:61:GW2112241702nd:3:2209:19334:3035	v7vMAG65_943016	v7vMAG65	v5vMAG27	92.308	100	149	8128	26	2	83	108	2239	2214	0.077	1528	Nostoc	0.409
A01587:61:GW2112241702nd:3:2209:19334:3035	v7vMAG65_943016	v7vMAG65	v5vMAG27	92.308	100	149	8128	26	2	29	54	5892	5867	0.077	1528	Nostoc	0.409
A01587:61:GW2112241702nd:3:2562:27715:13354	v7vMAG65_943016	v7vMAG65	v5vMAG27	92.308	100	149	8128	26	2	82	107	2113	2088	0.077	1528	Nostoc	0.409
[truncated: 1,016 more rows]

## Sheet: Table S8
Table 8
[truncated: 4,931 more rows]

## Sheet: Table S9
Table S9
[truncated: 71,243 more rows]

## Sheet: Table S10
Table 5
[truncated: 98 more rows]

## Sheet: Table S11
Table 7: Viral metabolic KEGG Module steps presence/absence
[truncated: 2,169 more rows]
[truncated: 3,973 more columns]

[truncated: 2 more sheets: Table S12, Table S13]
